# Supplementary material for: TolRad, a model for predicting radiation tolerance using Pfam annotations, identifies novel radiosensitive bacterial species from reference genomes and MAGs
Source: Microbiol Spectr. 2024 Sep 5;12(10):e03838-23. doi: 10.1128/spectrum.03838-23 (PMC11466087; doi:10.1128/spectrum.03838-23)
Supplement: Supplemental Tables 1-5 — Tables of additional data. [file spectrum.03838-23-s0003.xlsx]

## Sheet: Legend
Table	Description	Columns
SupTable 1	Species of the Train Test Set	Train/Test Set with all descriptive information (Species (Species Name), Mean D10 (mean of lit.D10 values), log10(D10), Radiosensitive (Yes/No), UniProt Strain Genome (For Mock MAG's), Domain (Taxonomy), Phylum (Taxonomy), Class (Taxonomy), Gram (Gram strain), OxygenUse, GC, Temp_Opt (Ideal growth temperature C), Temp_max (Maximum growth temperature in C)
SupTable 2	D10 values from literature
SupTable 3	Perfromace of TolRad on the Test/Train Set and the Mock MAGs
SupTable 4	Predictions made by TolRad on the UniProt data and the MAGs	ATCC_Name (Name in ATCC), ATCC_Strain (Stran ID in ATCC), UniProt_name, Phylum, ID (Internal ID), Radiosensitive (Y/N), Missing Pfam's (Number of TolRad predictors missing from annotation file), Dataset, Source (publication) (Dataset name in manuscript)
SupTable 5	Putative radiosensitive species of the Human Microbiome

## Sheet: SupTable1
Species	Mean D10	log10(D10)	Radiosensitive	UniProt Strain	Genome	Domain	Phylum	Class	Gram	OxygenUse	GC	Temp_Opt	Temp_max
Staphylococcus aureus	443.333	2.64673	No	Staphylococcus aureus (strain NCTC 8325 / PS 47)	GCA_000013425.1	Bacteria	Bacillota	Bacilli	Gram-positive	Facultative Anaerobic	34	33.5	45
Lactococcus lactis	585	2.76716	No	Lactococcus lactis subsp. lactis (strain IL1403) (Streptococcus lactis)	GCA_000006865.1	Bacteria	Bacillota	Bacilli	Gram-positive	Facultative Anaerobic	35.5	30	39
Staphylococcus epidermidis	310	2.49136	No	Staphylococcus epidermidis (strain ATCC 35984 / RP62A)	GCA_000011925.1	Bacteria	Bacillota	Bacilli	Gram-positive	Facultative Anaerobic	35.5	33.5	45
Lactobacillus acidophilus	1150	3.0607	No	Lactobacillus acidophilus (strain ATCC 700396 / NCK56 / N2 / NCFM)	GCA_000011985.1	Bacteria	Bacillota	Bacilli	Gram-positive	Facultative Anaerobic	35.5	37	45
Bacillus cereus	489.6	2.68984	No	Bacillus cereus (strain ATCC 14579 / DSM 31 / CCUG 7414 / JCM 2152 / NBRC 15305 / NCIMB 9373 / NCTC 2599 / NRRL B-3711)	GCA_000007825.1	Bacteria	Bacillota	Bacilli	Gram-positive	Facultative Anaerobic	36.2	37	42.5
Bacillus sphaericus	1500	3.17609	No	Lysinibacillus sphaericus (Bacillus sphaericus)	GCA_002923795.1	Bacteria	Bacillota	Bacilli	Gram-positive	Anaerobic	37.2	37	45
Listeria monocytogenes	411.75	2.61463	No	Listeria monocytogenes serovar 1/2a (strain ATCC BAA-679 / EGD-e)	GCA_000196035.1	Bacteria	Bacillota	Bacilli	Gram-positive	Facultative Anaerobic	38	33.54	45
Streptococcus thermophilus	530	2.72428	No	Streptococcus thermophilus (strain ATCC BAA-250 / LMG 18311)	GCA_000011825.1	Bacteria	Bacillota	Bacilli	Gram-positive	Facultative Anaerobic	38.5	37	65
Enterococcus faecium	2000	3.30103	No	Enterococcus faecium (strain ATCC BAA-472 / TX0016 / DO)	GCA_000174395.2	Bacteria	Bacillota	Bacilli	Gram-positive	Facultative Anaerobic	38.5	36	60
Enterococcus faecalis	2680	3.42813	No	Enterococcus faecalis (Streptococcus faecalis)	GCA_009498155.3	Bacteria	Bacillota	Bacilli	Gram-negative	Facultative Anaerobic	40	35	60
Bacillus pumilus	2386.67	3.37779	No	Bacillus pumilus (strain SAFR-032)	GCA_007679755.1	Bacteria	Bacillota	Bacilli	Gram-positive	Anaerobic	40.7	37	50
Coxiella burnetii	640	2.80618	No	Coxiella burnetii (strain RSA 493 / Nine Mile phase I)	GCA_000007765.2	Bacteria	Pseudomonadota	Gammaproteobacteria	Gram-negative	Anaerobic	42.6	37
Escherichia coli	810	2.90849	No	Escherichia coli O157:H7	GCA_000008865.2	Bacteria	Pseudomonadota	Enterobacterales	Gram-negative	Facultative Anaerobic	50.3	37	45
Shigella flexneri	290	2.4624	No	Shigella flexneri	GCA_000006925.2	Bacteria	Pseudomonadota	Gammaproteobacteria	Gram-negative	Facultative Anaerobic	50.9	37	45
Shigella sonnei	750	2.87506	No	Shigella sonnei (strain Ss046)	GCA_000092525.1	Bacteria	Pseudomonadota	Gammaproteobacteria	Gram-negative	Facultative Anaerobic	51	37	45
Morganella morganii	295	2.46982	No	Morganella morganii subsp. morganii KT	GCA_000286435.2	Bacteria	Pseudomonadota	Gammaproteobacteria	Gram-negative	Facultative Anaerobic	51.15	35
Salmonella enterica	425	2.62839	No	Salmonella enteritidis	GCA_008834165.1	Bacteria	Pseudomonadota	Gammaproteobacteria	Gram-positive	Facultative Anaerobic	51.5	37	46
Bifidobacterium breve	540	2.73239	No	Bifidobacterium breve MCC 1340	GCA_001264105.1	Bacteria	Actinomycetota	Actinomycetia	Gram-positive	Anaerobic	58	39	44
Aeromonas salmonicida	230	2.36173	No	Aeromonas salmonicida	GCA_003947395.1	Bacteria	Pseudomonadota	Gammaproteobacteria	Gram-negative	Facultative Anaerobic	58.5	25	34.5
Pseudomonas putida	275	2.43933	No	Pseudomonas putida (strain ATCC 47054 / DSM 6125 / CFBP 8728 / NCIMB 11950 / KT2440)	GCA_000007565.2	Bacteria	Pseudomonadota	Pseudomonadales	Gram-negative	Aerobic	62.5	30	35
Rhodococcus erythropolis	1350	3.13033	No	Rhodococcus erythropolis (Arthrobacter picolinophilus)	GCA_003990875.1	Bacteria	Actinobacteria	Rubrobacteria	Gram-positive	Aerobic	64	30	40
Thermus thermophilus	800	2.90309	No	Thermus thermophilus (strain ATCC 27634 / DSM 579 / HB8)	GCA_000091545.1	Bacteria	Deinococci		Gram-negative	Aerobic	65	65	81
Mycobacterium tuberculosis	763.333	2.88271	No	Mycobacterium tuberculosis (strain ATCC 25618 / H37Rv)	GCA_000195955.2	Bacteria	Actinobacteria	Actinomycetia	Gram-positive	Facultative Anaerobic	65.6	37	45
Deinococcus geothermalis	12500	4.09691	No	Deinococcus geothermalis (strain DSM 11300 / AG-3a)	GCA_000196275.1	Bacteria	Deinococci		Gram-positive	Aerobic	65.9	30	55
Stenotrophomonas maltophilia	530	2.72428	No	Stenotrophomonas maltophilia (strain K279a)	GCA_000072485.1	Bacteria	Pseudomonadota	Xanthomonadales	Gram-negative	Aerobic	66.9	35	37
Rubrobacter radiotolerans	12000	4.07918	No	Rubrobacter radiotolerans	GCA_000661895.1	Bacteria	Actinobacteria	Rubrobacteria	Gram-positive	Aerobic	66.91	45	55
Deinococcus radiodurans	15666.7	4.19498	No	Deinococcus radiodurans (strain ATCC 13939 / DSM 20539 / JCM 16871 / LMG 4051 / NBRC 15346 / NCIMB 9279 / R1 / VKM B-1422)	GCA_011604825.1	Bacteria	Deinococci		Gram-positive	Aerobic	67	30	37
Mycobacterium smegmatis	500	2.69897	No	Mycolicibacterium smegmatis (strain ATCC 700084 / mc(2)155) (Mycobacterium smegmatis)	GCA_000015005.1	Bacteria	Actinomycetota	Actinomycetia	Gram-positive	Aerobic	67	37	45
Rubrobacter xylanophilus	6000	3.77815	No	Rubrobacter xylanophilus (strain DSM 9941 / NBRC 16129 / PRD-1)	GCA_000014185.1	Bacteria	Actinobacteria	Actinomycetia	Gram-positive	Aerobic	67.6	60	70
Kocuria rhizophila	2900	3.4624	No	Kocuria rhizophila	GCA_001190985.2	Bacteria	Actinomycetota	Actinomycetia	Gram-positive	Aerobic	71.16	28	40
Methylobacterium radiotoleran	1000	3	No	Methylobacterium radiotolerans (strain ATCC 27329 / DSM 1819 / JCM 2831 / NBRC 15690 / NCIMB 10815 / 0-1)	GCA_000019725.1	Bacteria	Pseudomonadota	Hyphomicrobiales	Gram-negative	Aerobic	72.3	27.5
Micrococcus luteus	2900	3.4624	No	Micrococcus luteus Mu201	GCA_900163885.1	Bacteria	Actinomycetota	Actinomycetia	Gram-positive	Aerobic	73	31	45
Kineococcus radiotolerans	2000	3.30103	No	Kineococcus radiotolerans (strain ATCC BAA-149 / DSM 14245 / SRS30216)	GCA_000017305.1	Bacteria	Actinomycetota	Actinomycetia	Gram-positive	Facultative Anaerobic	74.2	41
Salmonella typhimurium	380	2.57978	No	Salmonella typhimurium (strain LT2 / SGSC1412 / ATCC 700720)	GCA_000006945.2	Bacteria	Pseudomonadota	Gammaproteobacteria	Gram-negative	Aerobic	52.1	37	45
Pediococcus pentosaceus	685	2.83569	No	Pediococcus pentosaceus (strain ATCC 25745 / CCUG 21536 / LMG 10740 / 183-1w)	GCA_000014505.1	Bacteria	Bacillota	Bacilli	Gram-positive	Facultative Anaerobic	52.1	30	42
Priestia megaterium	400	2.60206	No	Priestia megaterium (strain ATCC 12872 / QMB1551) (Bacillus megaterium)	GCA_000025825.1	Bacteria	Bacillota	Bacilli	Gram-positive	Facultative Anaerobic	37.7	37	48
Acinetobacter radioresistens	2425	3.38471	No	Acinetobacter radioresistens DSM 6976 = NBRC 102413 = CIP 103788	GCA_000368905.1	Bacteria	Pseudomonadota	Gammaproteobacteria	Gram-negative	Aerobic	41.6	37	42
Spirosoma radiotolerans	9000	3.95424	No	Spirosoma radiotolerans	GCA_000974425.1	Bacteria	Bacteroidetes	Bacteroidetes	Gram-negative	Aerobic	49.5	28
Deinococcus ficus	7000	3.8451	No	Deinococcus ficus	GCA_003444775.1	Bacteria	Deinococci		Gram-negative	Aerobic	69.97	37	40
Paenibacillus amylolyticus	330	2.51851	No	Paenibacillus amylolyticus	GCA_003719335.1	Bacteria	Bacillota	Bacilli	Gram-negative	Aerobic	45.8	30	40
Enterobacter sp. BIGb0383	420	2.62325	No	Enterobacter sp. BIGb0383	GCA_003751845.1	Bacteria	Pseudomonadota	Enterobacterales	Gram-negative	Facultative Anaerobic	55	37	45
Salmonella enterica subsp. enterica serovar Heidelberg	330	2.51851	No	Salmonella enterica subsp. enterica serovar Heidelberg	GCA_008124065.1	Bacteria	Pseudomonadota	Gammaproteobacteria	Gram-negative	Facultative Anaerobic	52.1	37
Aquifex pyrophilus	2842	3.45362	No	Aquifex aeolicus (strain VF5)	GCA_015661675.1	Bacteria	Aquificota	Aquificales	Gram-negative	Facultative Anaerobic	41.5	85	95
Proteus vulgaris	279.5	2.44638	No	Proteus vulgaris	GCA_900455275.1	Bacteria	Pseudomonadota	Gammaproteobacteria	Gram-negative	Facultative Anaerobic	38	25	43
Salmonella muenster	600	2.77815	No	Salmonella muenster	GCA_008480455.1	Bacteria	Pseudomonadota	Gammaproteobacteria	Gram-negative	Facultative Anaerobic	52.1	37
Salmonella Senftenberg	330	2.51851	No	Salmonella senftenberg	GCA_004768585.1	Bacteria	Pseudomonadota	Gammaproteobacteria	Gram-negative	Facultative Anaerobic	52.1	37	50
Shigella boydii	300	2.47712	No	Shigella boydii serotype 18 (strain CDC 3083-94 / BS512)	GCA_000020185.1	Bacteria	Pseudomonadota	Gammaproteobacteria	Gram-negative	Facultative Anaerobic	50.6	37	47
Campylobacter jejuni	177.5	2.2492	Yes	Campylobacter jejuni subsp. jejuni serotype O:2 (strain ATCC 700819 / NCTC 11168)	GCA_000009085.1	Bacteria	Pseudomonadota	Epsilonproteobacteria	Gram-negative	Microaerophile	31.5	37	45
Campylobacter lari	140	2.14613	Yes	Campylobacter lari NCTC 11845	GCA_000816365.1	Bacteria	Pseudomonadota	Epsilonproteobacteria	Gram-negative	Microaerophile	32	42	42
Campylobacter coli	155	2.19033	Yes	Campylobacter coli	GCA_004956825.1	Bacteria	Pseudomonadota	Epsilonproteobacteria	Gram-negative	Microaerophile	33	37	42
Shewanella oneidensis	70	1.8451	Yes	Shewanella oneidensis (strain MR-1)	GCA_000146165.2	Bacteria	Pseudomonadota	Gammaproteobacteria	Gram-negative	Facultative Anaerobic	45	30	40
Shewanella putrefaciens	110	2.04139	Yes	Shewanella putrefaciens (strain 200)	GCA_000169215.1	Bacteria	Pseudomonadota	Gammaproteobacteria	Gram-negative	Facultative Anaerobic	45.5	32.5	40
Vibrio cholera O1	98	1.99123	Yes	Vibrio cholerae serotype O1 (strain ATCC 39315 / El Tor Inaba N16961)	GCA_000006745.1	Bacteria	Pseudomonadota	Gammaproteobacteria	Gram-negative	Facultative Anaerobic	48		40
Neisseria gonorrhoeae	125	2.09691	Yes	Neisseria gonorrhoeae (strain ATCC 700825 / FA 1090)	GCA_000006845.1	Bacteria	Pseudomonadota	Betaproteobacteria	Gram-negative	Aerobic	51.4	36
Serratia marcescens	60	1.77815	Yes	Serratia marcescens	GCA_001051865.1	Bacteria	Pseudomonadota	Gammaproteobacteria	Gram-negative	Facultative Anaerobic	58.8	37	40
Aeromonas hydrophila	150	2.17609	Yes	Aeromonas hydrophila subsp. hydrophila (strain ATCC 7966 / DSM 30187 / BCRC 13018 / CCUG 14551 / JCM 1027 / KCTC 2358 / NCIMB 9240 / NCTC 8049)	GCA_000014805.1	Bacteria	Pseudomonadota	Gammaproteobacteria	Gram-negative	Facultative Anaerobic	60	29.5	40
Acinetobacter calcaeceticus	120	2.07918	Yes	Acinetobacter calcoaceticus ANC 3680	APQH01	Bacteria	Pseudomonadota	Gammaproteobacteria	Gram-negative	Aerobic	38.6	35	45
Salmonella paratyphi	120	2.07918	Yes	Salmonella paratyphi C (strain RKS4594)	GCA_000018385.1	Bacteria	Pseudomonadota	Gammaproteobacteria	Gram-negative	Facultative Anaerobic	52.1	37	42
Yersinia enterocolitica	155	2.19033	Yes	Yersinia enterocolitica subsp. enterocolitica	GCA_901472495.1	Bacteria	Pseudomonadota	Gammaproteobacteria	Gram-negative	Facultative Anaerobic	47	37	98
Klebsiella variicola	184	2.26482	Yes	Klebsiella variicola	GCA_014489395.1	Bacteria	Pseudomonadota	Gammaproteobacteria	Gram-negative	Facultative Anaerobic	57.2	35	37
Vibrio parahaemolyticus	48.3333	1.68425	Yes	Vibrio parahaemolyticus serotype O3:K6 (strain RIMD 2210633)	GCA_000196095.1	Bacteria	Pseudomonadota	Gammaproteobacteria	Gram-negative	Facultative Anaerobic	45.3	35	40

## Sheet: SupTable2
Species	D10	Author	PMID	DOI
Staphylococcus aureus	330	A Adu-Gyamfi	10.4314/jast.v14i1-2.44317
Rubrobacter radiotolerans	12000	A C Ferreira 1, M F Nobre, E Moore, F A Rainey, J R Battista, M S da Costa Nina Gunde-Cimerman 5, Jocelyne DiRuggiero 6, Igor Shuryak 7, Andrew Ozarowski 8, Brian M Hoffman 9 10, Michael J Daly 11		10.1007/s007920050121
Rubrobacter xylanophilus	6000	A C Ferreira 1, M F Nobre, E Moore, F A Rainey, J R Battista, M S da Costa Nina Gunde-Cimerman 5, Jocelyne DiRuggiero 6, Igor Shuryak 7, Andrew Ozarowski 8, Brian M Hoffman 9 10, Michael J Daly 11		10.1007/s007920050121
Bacillus cereus	400	A K Kotiranta 1, H Ito, M P Haapasalo, K Lounatmaa	10518726	10.1111/j.1574-6968.1999.tb08738.x
Bacillus pumilus	3000	A N Parisi, A D Antoine	4844266	10.1128/am.28.1.41-46.1974
Bacillus pumilus	2260	A. Parisi and A. D. Antoine	4844266	10.1128/am.28.1.41-46.1974
Bacillus pumilus	1900	Al Rawi A.M.; Hall A.N	Al-Rawi, A.M., & Hall, A.N. (1978). Influence of Temperature, L-Alanine and Phosphate Buffer on the Radiation Susceptibility of Bacillus Pumilus Strain E601. International Atomic Energy Agency (IAEA): IAEA.
Campylobacter coli	220	Amol D.Raut a, RavindranathShashidhar b, JayantR.Bandekar b,n, BaluP.Kapadnis a		https://doi.org/10.1016/j.radphyschem.2011.09.003
Campylobacter jejuni	230	Amol D.Raut a, RavindranathShashidhar b, JayantR.Bandekar b,n, BaluP.Kapadnis a		https://doi.org/10.1016/j.radphyschem.2011.09.003
Escherichia coli	350	Andrej Trampuz, Kerryl E. Piper, James M. Steckelberg, Robin Patel	16914659	10.1099/jmm.0.46488-0.
Staphylococcus epidermidis	310	Andrej Trampuz, Kerryl E. Piper, James M. Steckelberg, Robin Patel	16914659	10.1099/jmm.0.46488-0.
Shewanella oneidensis	70	Ashley R Brown 1, Elon Correa 2, Yun Xu 2, Najla AlMasoud 2, Simon M Pimblott 3, Royston Goodacre 4, Jonathan R Lloyd 1	26098880	10.1371/journal.pone.0131249
Micrococcus luteus	4400	Beth J. Pitonzo, Penny S. Amy and Mark Rudin	10381842
Rhodococcus erythropolis	1350	Beth J. Pitonzo, Penny S. Amy and Mark Rudin	10381842
Salmonella enterica	600	Bougle D.; Stahl V.; Union des Cooperatives Laitieres, Isigny-sur-Mer	ISSN : 0074-1884
Listeria monocytogenes	310	Brandao Areal, H.; Charbonneau, R.; Thibault, C.	ISSN/ISBN: 0240-8813
Listeria monocytogenes	350	Brandao Areal, H.; Charbonneau, R.; Thibault, C.	ISSN/ISBN: 0240-8813
Listeria monocytogenes	450	Brandao Areal, H.; Charbonneau, R.; Thibault, C.	ISSN/ISBN: 0240-8813
Listeria monocytogenes	500	Brandao Areal, H.; Charbonneau, R.; Thibault, C.	ISSN/ISBN: 0240-8813
Enterococcus faecalis	1700	C Emborg	4626006	10.1111/j.1699-0463.1972.tb00048.x
Escherichia coli	300	Christopher H Sommers 1, Kathleen T Rajkowski	21477481	10.4315/0362-028X.JFP-10-419
Listeria monocytogenes	620	Christopher H Sommers 1, Kathleen T Rajkowski	21477481	10.4315/0362-028X.JFP-10-419
Staphylococcus aureus	500	Christopher H Sommers 1, Kathleen T Rajkowski	21477481	10.4315/0362-028X.JFP-10-419
Yersinia enterocolitica	200	Christopher H Sommers 1, Kathleen T Rajkowski	21477481	10.4315/0362-028X.JFP-10-419
Serratia marcescens	60	D. L. Dewey		https://doi.org/10.2307/3571410
Shewanella putrefaciens	110	DONALD W. THAYER, GLENN BOYD		https://doi.org/10.1111/j.1745-4565.1996.tb00156.x
Enterococcus faecalis	6000	E A CHRISTENSEN	14164896	10.1111/apm.1964.61.3.483
Lactobacillus acidophilus	1400	E-Nam Hwang, Sang-Mo Kang, Jae-Kyung Kim1		https://doi.org/10.5851/kosfa.2013.33.3.335
Lactobacillus acidophilus	900	E-Nam Hwang, Sang-Mo Kang, Jae-Kyung Kim1		https://doi.org/10.5851/kosfa.2013.33.3.335
Pediococcus pentosaceus	800	E-Nam Hwang, Sang-Mo Kang, Jae-Kyung Kim1		https://doi.org/10.5851/kosfa.2013.33.3.335
Pediococcus pentosaceus	570	E-Nam Hwang, Sang-Mo Kang, Jae-Kyung Kim1		https://doi.org/10.5851/kosfa.2013.33.3.335
Stenotrophomonas maltophilia	530	E-Nam Hwang, Sang-Mo Kang, Jae-Kyung Kim1		https://doi.org/10.5851/kosfa.2013.33.3.335
Streptococcus thermophilus	590	E-Nam Hwang, Sang-Mo Kang, Jae-Kyung Kim1		https://doi.org/10.5851/kosfa.2013.33.3.335
Streptococcus thermophilus	470	E-Nam Hwang, Sang-Mo Kang, Jae-Kyung Kim1		https://doi.org/10.5851/kosfa.2013.33.3.335
Bifidobacterium breve	820	E-Nam Hwang, Sang-Mo Kang, Jae-Kyung Kim1 , Ju-Woon Lee1 , and Jong-Heum Park1*		DOI http://dx.do.org/10.5851/kosfa.2013.33.3.335
Bifidobacterium breve	260	E-Nam Hwang, Sang-Mo Kang, Jae-Kyung Kim1 , Ju-Woon Lee1 , and Jong-Heum Park1*		DOI http://dx.do.org/10.5851/kosfa.2013.33.3.335
Lactococcus lactis	585	E-Nam Hwang, Sang-Mo Kang, Jae-Kyung Kim1 , Ju-Woon Lee1 , and Jong-Heum Park1*		https://doi.org/10.5851/kosfa.2013.33.3.335
Bacillus cereus	1000	Farrag, H. A., EI-Bazza, Z. E., EI-Fouly, M. E. Z. and EI-Tablawy, S. Y. M	Effect of gamma radiation on the bacterial flora of Nigella sativa seeds and on its oil constituents. Acta Pharm. 50, 195-207.
Bacillus sphaericus	1500	Farrag, H. A., EI-Bazza, Z. E., EI-Fouly, M. E. Z. and EI-Tablawy, S. Y. M	Effect of gamma radiation on the bacterial flora of Nigella sativa seeds and on its oil constituents. Acta Pharm. 50, 195-207.
Micrococcus luteus	1400	Farrag, H. A., EI-Bazza, Z. E., EI-Fouly, M. E. Z. and EI-Tablawy, S. Y. M	Effect of gamma radiation on the bacterial flora of Nigella sativa seeds and on its oil constituents. Acta Pharm. 50, 195-207.
Coxiella burnetii	640	G H Scott 1, T F McCaul, J C Williams	2636260	10.1099/00221287-135-12-3263
Aeromonas hydrophila	50	H.O. Rashid, H. Ito* and I. Ishigaki	24425563	doi: 10.1007/BF01201947.
Vibrio parahaemolyticus	75	H.O. Rashid, H. Ito* and I. Ishigaki	24425563	10.1007/BF01201947
Listeria monocytogenes	180	Harsojo; Banati, D.; Ito, H.	ARN: JP1998005288
Neisseria gonorrhoeae	125	Ian J. Mehr, H. Steven Seifert	10094619	10.1046/j.1365-2958.1998.01089.x
Enterococcus faecalis	700	J Schubert, H Stegeman, M Swildens	6792101	10.1080/09553008114551011
Mycobacterium tuberculosis	290	Jackson V Watkins, Justin Bell, Phillip Knabenbauer, Alexander Brandl, View ORCID ProfileKaren M Dobos		10.1101/2021.03.02.433681
Spirosoma radiotolerans	9000	Jae-Jin Lee, Sathiyaraj Srinivasan, Sangyong Lim, Minho Joe, Seonghun Im, So Il Bae, Kyoung Ryun Park, Ji-Hee Han, Se-Hee Park, Bo-min Joo, Sol-Ji Park & Myung Kyum Kim	24748440	10.1128/am.14.1.92-97.1966
Enterococcus faecalis	3500	John K. Dyer, A. W. Anderson, and Pisawat Dutiyabodhi	4958149	10.1128/am.14.1.92-97.1966
Escherichia coli	2000	John K. Dyer, A. W. Anderson, and Pisawat Dutiyabodhi	4958149	10.1128/am.14.1.92-97.1966
Mycobacterium smegmatis	500	John K. Dyer, A. W. Anderson, and Pisawat Dutiyabodhi	4958149	10.1128/am.14.1.92-97.1966
Proteus vulgaris	250	John K. Dyer, A. W. Anderson, and Pisawat Dutiyabodhi	4958149	10.1128/am.14.1.92-97.1966
Salmonella paratyphi	120	John K. Dyer, A. W. Anderson, and Pisawat Dutiyabodhi	4958149	10.1128/am.14.1.92-97.1966
Salmonella typhimurium	320	John K. Dyer, A. W. Anderson, and Pisawat Dutiyabodhi	4958149	10.1128/am.14.1.92-97.1966
Salmonella typhimurium	570	Kazi Shamsuzzaman, Marlene Goodwin, Ian George, Harwant Singh		https://doi.org/10.1016/1359-0197(89)90339-1
Salmonella typhimurium	700	Kazi Shamsuzzaman, Marlene Goodwin, Ian George, Harwant Singh		https://doi.org/10.1016/1359-0197(89)90339-2
Salmonella typhimurium	200	Kazi Shamsuzzaman, Marlene Goodwin, Ian George, Harwant Singh		https://doi.org/10.1016/1359-0197(89)90339-3
Salmonella typhimurium	210	Kazi Shamsuzzaman, Marlene Goodwin, Ian George, Harwant Singh		https://doi.org/10.1016/1359-0197(89)90339-4
Priestia megaterium	400	Kiortsis, M., Vrantzas, N.		https://doi.org/10.1007/BF01921611
Deinococcus geothermalis	15000	Kira S. Makarova, 1 , * Marina V. Omelchenko, 1 Elena K. Gaidamakova, 2 Vera Y. Matrosova, 2 Alexander Vasilenko, 2 Min Zhai, 2 Alla Lapidus, 3 Alex Copeland, 3 Edwin Kim, 3 Miriam Land, 3 Konstantinos Mavromatis, 3 Samuel Pitluck, 3 Paul M. Richardson, 3 Chris Detter, 4 Thomas Brettin, 4 Elizabeth Saunders, 4 Barry Lai, 5 Bruce Ravel, 5 Kenneth M. Kemner, 5 Yuri I. Wolf, 1 Alexander Sorokin, 1 A…	17895995	10.1371/journal.pone.0000955
Deinococcus radiodurans	15000	Kira S. Makarova, 1 , * Marina V. Omelchenko, 1 Elena K. Gaidamakova, 2 Vera Y. Matrosova, 2 Alexander Vasilenko, 2 Min Zhai, 2 Alla Lapidus, 3 Alex Copeland, 3 Edwin Kim, 3 Miriam Land, 3 Konstantinos Mavromatis, 3 Samuel Pitluck, 3 Paul M. Richardson, 3 Chris Detter, 4 Thomas Brettin, 4 Elizabeth Saunders, 4 Barry Lai, 5 Bruce Ravel, 5 Kenneth M. Kemner, 5 Yuri I. Wolf, 1 Alexander Sorokin, 1 A…	17895995	10.1371/journal.pone.0000955
Bacillus cereus	140	Kirschner, N Citri, A Levitzki, M Anbar	4984594	10.1080/09553007014550081
Aquifex pyrophilus	2842	Kristina Beblo, Thierry Douki, Gottfried Schmalz, Reinhard Rachel, Reinhard Wirth, Harald Huber, Günther Reitz & Petra Rettberg	21638055	10.1007/s00203-011-0718-5
Hymenobacter marinus	754	Kristina Beblo, Thierry Douki, Gottfried Schmalz, Reinhard Rachel, Reinhard Wirth, Harald Huber, Günther Reitz & Petra Rettberg	21638055	10.1007/s00203-011-0718-5
Deinococcus geothermalis	10000	M J Daly 1, E K Gaidamakova, V Y Matrosova, A Vasilenko, M Zhai, A Venkateswaran, M Hess, M V Omelchenko, H M Kostandarithes, K S Makarova, L P Wackett, J K Fredrickson, D Ghosal	15459345	10.1126/science.1103185
Deinococcus radiodurans	16000	M J Daly 1, E K Gaidamakova, V Y Matrosova, A Vasilenko, M Zhai, A Venkateswaran, M Hess, M V Omelchenko, H M Kostandarithes, K S Makarova, L P Wackett, J K Fredrickson, D Ghosal	15459345	10.1126/science.1103185
Enterococcus faecium	2000	M J Daly 1, E K Gaidamakova, V Y Matrosova, A Vasilenko, M Zhai, A Venkateswaran, M Hess, M V Omelchenko, H M Kostandarithes, K S Makarova, L P Wackett, J K Fredrickson, D Ghosal	15459345	10.1126/science.1103185
Escherichia coli	700	M J Daly 1, E K Gaidamakova, V Y Matrosova, A Vasilenko, M Zhai, A Venkateswaran, M Hess, M V Omelchenko, H M Kostandarithes, K S Makarova, L P Wackett, J K Fredrickson, D Ghosal	15459345	10.1126/science.1103185
Pseudomonas putida	250	M J Daly 1, E K Gaidamakova, V Y Matrosova, A Vasilenko, M Zhai, A Venkateswaran, M Hess, M V Omelchenko, H M Kostandarithes, K S Makarova, L P Wackett, J K Fredrickson, D Ghosal	15459345	10.1126/science.1103185
Shewanella oneidensis	70	M J Daly 1, E K Gaidamakova, V Y Matrosova, A Vasilenko, M Zhai, A Venkateswaran, M Hess, M V Omelchenko, H M Kostandarithes, K S Makarova, L P Wackett, J K Fredrickson, D Ghosal	15459345	10.1126/science.1103185
Acinetobacter radioresistens	1300	M M Garcia 1, B W Brooks, R B Stewart, W Dion, J R Trudel, T Ouwerkerk	3651881	NA
Acinetobacter radioresistens	2200	M M Garcia 1, B W Brooks, R B Stewart, W Dion, J R Trudel, T Ouwerkerk	3651881	NA
Enterococcus faecalis	1500	M M Garcia 1, B W Brooks, R B Stewart, W Dion, J R Trudel, T Ouwerkerk	3651881	NA
Salmonella muenster	600	M M Garcia 1, B W Brooks, R B Stewart, W Dion, J R Trudel, T Ouwerkerk	3651881	NA
Campylobacter coli	120	M.F. Patterson	7786498	DOI: 10.1111/j.1472-765X.1995.tb01315.x
Campylobacter coli	140	M.F. Patterson	7786499	DOI: 10.1111/j.1472-765X.1995.tb01315.x
Campylobacter coli	140	M.F. Patterson	7786500	DOI: 10.1111/j.1472-765X.1995.tb01315.x
Campylobacter jejuni	190	M.F. Patterson	7786498	DOI: 10.1111/j.1472-765X.1995.tb01315.x
Campylobacter jejuni	160	M.F. Patterson	7786499	DOI: 10.1111/j.1472-765X.1995.tb01315.x
Campylobacter jejuni	130	M.F. Patterson	7786500	DOI: 10.1111/j.1472-765X.1995.tb01315.x
Campylobacter lari	140	M.F. Patterson	7786501	DOI: 10.1111/j.1472-765X.1995.tb01315.x
Deinococcus radiodurans	16000	Marina V Omelchenko, Yuri I Wolf, Elena K Gaidamakova, Vera Y Matrosova, Alexander Vasilenko, Min Zhai, Michael J Daly, Eugene V Koonin & Kira S Makarova	16242020	10.1186/1471-2148-5-57
Escherichia coli	700	Marina V Omelchenko, Yuri I Wolf, Elena K Gaidamakova, Vera Y Matrosova, Alexander Vasilenko, Min Zhai, Michael J Daly, Eugene V Koonin & Kira S Makarova	16242020	10.1186/1471-2148-5-57
Thermus thermophilus	800	Marina V Omelchenko, Yuri I Wolf, Elena K Gaidamakova, Vera Y Matrosova, Alexander Vasilenko, Min Zhai, Michael J Daly, Eugene V Koonin & Kira S Makarova	16242020	10.1186/1471-2148-5-57.
Pseudomonas putida	300	Michael J Daly 1	22112864	10.1016/j.dnarep.2011.10.024
Vibrio cholera O1	120	Moraes, I. R. de, Gelli, D. S., Jakabi, M., & Mastro, N. L. D		https://doi.org/10.1590/S1413-95961998000600001
Listeria monocytogenes	324	Muhammad Tanveer Munir1,* and Michel Federighi2,*	32635407	10.3390/foods9070878
Salmonella enterica	250	N. P. TIWARI, R. B. MAXCY		https://doi.org/10.1111/j.1365-2621.1972.tb02669.x
Salmonella enterica subsp. enterica serovar Heidelberg	330	N. P. TIWARI, R. B. MAXCY		https://doi.org/10.1111/j.1365-2621.1972.tb02669.x
Salmonella Senftenberg	330	N. P. TIWARI, R. B. MAXCY		https://doi.org/10.1111/j.1365-2621.1972.tb02669.x
Salmonella typhimurium	280	N. P. TIWARI, R. B. MAXCY		https://doi.org/10.1111/j.1365-2621.1972.tb02669.x
Vibrio parahaemolyticus	30	P Dion 1, R Charbonneau, C Thibault	8069779	10.1139/m94-060
Vibrio parahaemolyticus	40	P Dion 1, R Charbonneau, C Thibault	8069779	10.1139/m94-060
Klebsiella variicola	184	P. Ramakrishna Reddy, Sanath H. Kumar, P. Layana, Binaya Bhusan Na		https://doi.org/10.4315/JFP-19-511
Morganella morganii	295	P. Ramakrishna Reddy, Sanath H. Kumar, P. Layana, Binaya Bhusan Na		https://doi.org/10.4315/JFP-19-511
Proteus vulgaris	309	P. Ramakrishna Reddy, Sanath H. Kumar, P. Layana, Binaya Bhusan Na		https://doi.org/10.4315/JFP-19-511
Enterobacter sp. BIGb0383	360	R L Ward, J G Yeager, and C S Ashley	6789765	10.1128/aem.41.5.1123-1127.1981
Enterobacter sp. BIGb0383	480	R L Ward, J G Yeager, and C S Ashley	6789765	10.1128/aem.41.5.1123-1127.1981
Staphylococcus aureus	500	R. B. Webb		https://doi.org/10.2307/3571402
Vibrio cholera O1	76	Rubio, 1997
Acinetobacter radioresistens	1200	Sahadev Chandra Saha and Balu Anand Chopade	20120776	DOI: 10.3329/bmrcb.v35.i2.2490
Bacillus cereus	420	Samia Ayari 1, Dominic Dussault, El Akrem Hayouni, Khanh Dang Vu, Moktar Hamdi, Monique Lacroix	22986202	10.1016/j.fm.2012.07.016
Aeromonas hydrophila	150	Samuel A. Palumbo, Ronald K. Jenkins, Robert L. Buchanan, Donald W. Thayer	30959721	10.4315/0362-028X-49.3.189
Bacillus cereus	488	Shiv Shankar a, Peter Follett b, Samia Ayari a c, Farah Hossain a, Stephane Salmieri a, Monique Lacroix a	32147410	10.1016/j.micpath.2020.104118
Paenibacillus amylolyticus	330	Shiv Shankar a, Peter Follett b, Samia Ayari a c, Farah Hossain a, Stephane Salmieri a, Monique Lacroix a	32147410	10.1016/j.micpath.2020.104118
Kocuria rhizophila	2900	Sihem Guesmi a b, Petar Pujic c k, Imen Nouioui d e, Audrey Dubost c, Afef Najjari f, Kais Ghedira g, José M. Igual h, Guylaine Miotello i, Ameur Cherif j, Jean Armengaud i, Hans-peter Klenk d, Philippe Normand c, Haïtham Sghaier b j		https://doi.org/10.1016/j.ygeno.2020.11.029
Acinetobacter radioresistens	5000	Taeko Yoshinaka, Keiji Yano & Hikoyuki Yamaguchi		https://doi.org/10.1080/00021369.1973.10861003
Mycobacterium tuberculosis	200	Teri A. Grieb a, Ren-Yo Forng a, Richard E. Stafford a, Jack Lin a, Jamie Almeida a, Simon Bogdansky b, Chad Ronholdt b, William N. Drohan a, Wilson H. Burgess a	15576177	10.1016/j.biomaterials.2004.06.028
Mycobacterium tuberculosis	1800	Teri A. Grieb a, Ren-Yo Forng a, Richard E. Stafford a, Jack Lin a, Jamie Almeida a, Simon Bogdansky b, Chad Ronholdt b, William N. Drohan a, Wilson H. Burgess a	15576177	10.1016/j.biomaterials.2004.06.028
Aeromonas hydrophila	250	Vandan Nagar,* Lipika Pansare Godambe & Ravindranath Shashidhar		10.1016/j.radphyschem.2011.04.002
Aeromonas salmonicida	230	Vandan Nagar,* Lipika Pansare Godambe & Ravindranath Shashidhar		10.1016/j.radphyschem.2011.04.002
Shigella boydii	300	Vandan Nagar,* Lipika Pansare Godambe & Ravindranath Shashidhar		DOI: 10.1111/ijfs.13277
Shigella flexneri	290	Vandan Nagar,* Lipika Pansare Godambe & Ravindranath Shashidhar		DOI: 10.1111/ijfs.13277
Shigella sonnei	750	Vandan Nagar,* Lipika Pansare Godambe & Ravindranath Shashidhar		DOI: 10.1111/ijfs.13277
Deinococcus ficus	7000	Vera Y Matrosova # 1 2, Elena K Gaidamakova # 1 2, Kira S Makarova 3, Olga Grichenko 1 2, Polina Klimenkova 1 2, Robert P Volpe 1 2, Rok Tkavc 1 2, Gözen Ertem 1, Isabel H Conze 1 4, Evelyne Brambilla 5, Marcel Huntemann 6, Alicia Clum 6, Manoj Pillay 6, Krishnaveni Palaniappan 6, Neha Varghese 6, Natalia Mikhailova 6, Dimitrios Stamatis 6, Tbk Reddy 6, Chris Daum 6, Nicole Shapiro 6, Natalia Iva…	28775794	10.1186/s40793-017-0258-y
Kineococcus radiotolerans	2000	Xuesong Luo, Xian-Chun Zeng, Zhancan He, Xiaolu Lu, Jie Yuan, Jingjing Shi, Ming Liu, Yunfan Pan & Yan-Xin Wang	25182517	10.1007/s10646-014-1325-4
Massilia aerilata	3000	Xuesong Luo, Xian-Chun Zeng, Zhancan He, Xiaolu Lu, Jie Yuan, Jingjing Shi, Ming Liu, Yunfan Pan & Yan-Xin Wang	25182517	10.1007/s10646-014-1325-4
Methylobacterium radiotoleran	1000	Xuesong Luo, Xian-Chun Zeng, Zhancan He, Xiaolu Lu, Jie Yuan, Jingjing Shi, Ming Liu, Yunfan Pan & Yan-Xin Wang	25182517	10.1007/s10646-014-1325-4
Yersinia enterocolitica	110	Yehia A. El-Zawahry† and D. B. Rowley	243400	10.1128/aem.37.1.50-54.1979
Listeria monocytogenes	560			https://www.anses.fr/en/system/files/BIORISK2016SA0081FiEN.pdf

## Sheet: SupTable3
Train Set
Species	Graph ID	Classification Success
Acinetobacter calcaeceticus	1	Incorrect
Aeromonas hydrophila	2	Incorrect
Aeromonas salmonicida	3	Incorrect
Aquifex pyrophilus	4	Correct
Bacillus pumilus	5	Correct
Bacillus sphaericus	6	Correct
Campylobacter coli	7	Correct
Campylobacter jejuni	8	Correct
Campylobacter lari	9	Correct
Coxiella burnetii	10	Correct
Deinococcus geothermalis	11	Correct
Deinococcus radiodurans	12	Correct
Enterobacter sp. BIGb0383	13	Correct
Enterococcus faecium	14	Correct
Enterococcus faecalis	15	Correct
Escherichia coli	16	Correct
Kineococcus radiotolerans	17	Correct
Klebsiella variicola	18	Correct
Kocuria rhizophila	19	Correct
Lactococcus lactis	20	Correct
Listeria monocytogenes	21	Correct
Methylobacterium radiotoleran	22	Correct
Micrococcus luteus	23	Correct
Morganella morganii	24	Correct
Mycobacterium smegmatis	25	Correct
Mycobacterium tuberculosis	26	Correct
Proteus vulgaris	27	Correct
Pseudomonas putida	28	Incorrect
Rhodococcus erythropolis	29	Correct
Rubrobacter radiotolerans	30	Correct
Rubrobacter xylanophilus	31	Correct
Salmonella Senftenberg	32	Correct
Salmonella enterica subsp. enterica serovar Heidelberg	33	Correct
Salmonella paratyphi	34	Incorrect
Serratia marcescens	35	Correct
Shewanella putrefaciens	36	Correct
Staphylococcus aureus	37	Correct
Staphylococcus epidermidis	38	Correct
Stenotrophomonas maltophilia	39	Correct
Vibrio parahaemolyticus	40	Correct
Test Set
Species	Graph ID	Classification Success
Acinetobacter radioresistens	1	Correct
Bacillus cereus	2	Correct
Bifidobacterium breve	3	Correct
Deinococcus ficus	4	Correct
Lactobacillus acidophilus	5	Correct
Neisseria gonorrhoeae	6	Correct
Paenibacillus amylolyticus	7	Correct
Pediococcus pentosaceus	8	Correct
Priestia megaterium	9	Correct
Salmonella enterica	10	Correct
Salmonella muenster	11	Correct
Salmonella typhimurium	12	Correct
Shewanella oneidensis	13	Correct
Shigella boydii	14	Incorrect
Shigella flexneri	15	Correct
Shigella sonnei	16	Correct
Spirosoma radiotolerans	17	Correct
Streptococcus thermophilus	18	Correct
Thermus thermophilus	19	Correct
Vibrio cholera O1	20	Incorrect
Yersinia enterocolitica	21	Correct
EggNogMapper
Species	Graph ID	Classification Success
Acinetobacter calcaeceticus	1	Correct
Vibrio cholera O1	2	Correct
Neisseria gonorrhoeae	3	Correct
Lactococcus lactis	4	Correct
Shigella flexneri	5	Correct
Salmonella typhimurium	6	Correct
Pseudomonas putida	7	Correct
Coxiella burnetii	8	Correct
Bacillus cereus	9	Correct
Escherichia coli	10	Correct
Campylobacter jejuni	11	Correct
Streptococcus thermophilus	12	Correct
Staphylococcus epidermidis	13	Correct
Lactobacillus acidophilus	14	Correct
Staphylococcus aureus	15	Correct
Rubrobacter xylanophilus	16	Correct
Pediococcus pentosaceus	17	Correct
Aeromonas hydrophila	18	Correct
Mycobacterium smegmatis	19	Correct
Kineococcus radiotolerans	20	Correct
Salmonella paratyphi	21	Incorrect
Methylobacterium radiotoleran	22	Correct
Shigella boydii	23	Incorrect
Priestia megaterium	24	Correct
Stenotrophomonas maltophilia	25	Correct
Thermus thermophilus	26	Correct
Shigella sonnei	27	Correct
Shewanella oneidensis	28	Correct
Shewanella putrefaciens	29	Correct
Enterococcus faecium	30	Correct
Mycobacterium tuberculosis	31	Correct
Listeria monocytogenes	32	Correct
Vibrio parahaemolyticus	33	Correct
Deinococcus geothermalis	34	Correct
Morganella morganii	35	Correct
Acinetobacter radioresistens	36	Correct
Rubrobacter radiotolerans	37	Correct
Campylobacter lari	38	Correct
Spirosoma radiotolerans	39	Correct
Serratia marcescens	40	Correct
Kocuria rhizophila	41	Correct
Bifidobacterium breve	42	Correct
Bacillus sphaericus	43	Correct
Deinococcus ficus	44	Correct
Paenibacillus amylolyticus	45	Correct
Enterobacter sp. BIGb0383	46	Correct
Aeromonas salmonicida	47	Correct
Rhodococcus erythropolis	48	Correct
Salmonella Senftenberg	49	Correct
Campylobacter coli	50	Correct
Bacillus pumilus	51	Correct
Salmonella enterica subsp. enterica serovar Heidelberg	52	Correct
Salmonella muenster	53	Correct
Salmonella enterica	54	Correct
Enterococcus faecalis	55	Correct
Deinococcus radiodurans	56	Correct
Klebsiella variicola	57	Correct
Aquifex pyrophilus	58	Correct
Micrococcus luteus	59	Correct
Proteus vulgaris	60	Correct
Yersinia enterocolitica	61	Correct

## Sheet: SupTable4
ATCC_Name	ATCC_Strain	UniProt_name	Phylum	ID	Radiosensitive (Y/N)	Missing Pfam's	Dataset	Source
NIH ATCC Dataset
Alistipes putredinis¬†(Weinberg et al.) Rautio et al.	VPI 3293 [1Ando, CCUG 45780, CIP 104286, DSM 17216]	Alistipes putredinis CAG:67	Bacteroidetes	ATCC_2	Yes	0	NIH_ATCC	https://doi.org/10.1186/s40168-019-0627-4
Bacteroides caccae¬†Johnson et al.	VPI 3452A [CIP 104201T, JCM 9498]	Bacteroides caccae	Bacteroidetes	ATCC_7	Yes	0	NIH_ATCC	https://doi.org/10.1186/s40168-019-0627-4
Bacteroides ovatus¬†Eggerth and Gagnon	[NCTC 11153]	Bacteroides ovatus (strain ATCC 8483 / DSM 1896 / JCM 5824 / BCRC 10623 / CCUG 4943 / NCTC 11153)	Bacteroidetes	ATCC_8	Yes	0	NIH_ATCC	https://doi.org/10.1186/s40168-019-0627-4
Bacteroides stercoris Johnson et al.	VPI B5-21 [CIP 104203T, JCM 9496, subsp. a]	Bacteroides stercoris	Bacteroidetes	ATCC_9	Yes	0	NIH_ATCC	https://doi.org/10.1186/s40168-019-0627-4
Bacteroides uniformis¬†Eggerth and Gagnon	Bacteroides thetaiotaomicron¬†(Distaso) Castellani and Chalmers	Bacteroides uniformis	Bacteroidetes	ATCC_10	Yes	0	NIH_ATCC	https://doi.org/10.1186/s40168-019-0627-4
Capnocytophaga sputigena¬†Leadbetter et al.		Capnocytophaga sputigena	Bacteroidetes	ATCC_12	Yes	0	NIH_ATCC	https://doi.org/10.1186/s40168-019-0627-4
Eikenella corrodens¬†(Eiken) Jackson and Goodman	333/54-55	Eikenella corrodens	Pseudomonadota	ATCC_21	Yes	1	NIH_ATCC	https://doi.org/10.1186/s40168-019-0627-4
Eubacterium siraeum¬†Moore et al.	VPI T9-50-2 [DSM 15702]	Eubacterium siraeum CAG:80	Bacillota	ATCC_23	Yes	0	NIH_ATCC	https://doi.org/10.1186/s40168-019-0627-4
Helicobacter canadensis¬†Fox et al.	NLEP 16143 [98-5491, MIT98-5491]	Helicobacter canadensis MIT 98-5491	Pseudomonadota	ATCC_28	Yes	0	NIH_ATCC	https://doi.org/10.1186/s40168-019-0627-4
Parabacteroides merdae¬†(Johnson et al.) Sakamoto and Benno	VPI T4-1 [CIP 104202T, JCM 9497]	Parabacteroides merdae ATCC 43184	Bacteroidetes	ATCC_32	Yes	0	NIH_ATCC	https://doi.org/10.1186/s40168-019-0627-4
Abiotrophia defectiva¬†(Bouvet et al.) Kawamura et al.	SC10 [CIP 103242]	Abiotrophia defectiva ATCC 49176	Bacillota	ATCC_1	No	0	NIH_ATCC	https://doi.org/10.1186/s40168-019-0627-4
Anaerococcus hydrogenalis¬†(Ezaki et al.) Ezaki et al.	JCM 7635 [DSM 7454, GIFU 7662]	Anaerococcus hydrogenalis	Bacillota	ATCC_3	No	0	NIH_ATCC	https://doi.org/10.1186/s40168-019-0627-4
Anaerococcus lactolyticus¬†(Li et al.) Ezaki et al.	JCM 8140 [CIP 103725, DSM 7456, GIFU 8586]	Anaerococcus lactolyticus ATCC 51172	Bacillota	ATCC_4	No	0	NIH_ATCC	https://doi.org/10.1186/s40168-019-0627-4
Anaerococcus tetradius¬†(Ezaki et al.) Ezaki et al.	GIFU 7672 [CCM 3634, CCUG 17637, CIP 103927, DSM 2951, GIFU 7672, JCM 1964, LMG 14264]	Anaerococcus tetradius ATCC 35098	Bacillota	ATCC_5	No	0	NIH_ATCC	https://doi.org/10.1186/s40168-019-0627-4
Anaerofustis stercorihominis	WAL 14563 [CCUG 47767, DSM 17244]	Anaerofustis stercorihominis DSM 17244	Bacillota	ATCC_6	No	1	NIH_ATCC	https://doi.org/10.1186/s40168-019-0627-4
Bifidobacterium dentium¬†Scardovi and Crociani	B757	Bifidobacterium dentium ATCC 27679	Actinobacteria	ATCC_11	No	0	NIH_ATCC	https://doi.org/10.1186/s40168-019-0627-4
Clostridium bolteae	WAL 16351 [CCUG 46953]	Enterocloster bolteae (strain ATCC BAA-613 / DSM 15670 / CCUG 46953 / JCM 12243 / WAL 16351) (Clostridium bolteae)	Bacillota	ATCC_13	No	0	NIH_ATCC	https://doi.org/10.1186/s40168-019-0627-4
Clostridium leptum¬†Moore et al.	VPI T7-24-2 [DSM 753]	Clostridium leptum CAG:27	Bacillota	ATCC_14	No	0	NIH_ATCC	https://doi.org/10.1186/s40168-019-0627-4
Clostridium scindens¬†Morris et al.	VPI 13733	Clostridium scindens (strain JCM 10418 / VPI 12708)	Bacillota	ATCC_15	No	0	NIH_ATCC	https://doi.org/10.1186/s40168-019-0627-4
Clostridium spiroforme¬†Kaneuchi et al.	[NCTC 11211, VPI C28-23-1A, DSM 1552]	[Clostridium] spiroforme DSM 1552	Bacillota	ATCC_16	No	0	NIH_ATCC	https://doi.org/10.1186/s40168-019-0627-4
Clostridium sporogenes¬†(Metchnikoff) Bergey et al.		Clostridium sporogenes	Bacillota	ATCC_17	No	0	NIH_ATCC	https://doi.org/10.1186/s40168-019-0627-4
Collinsella aerofaciens¬†(Eggerth) Kageyama et al.	VPI 1003 [DSM 3979, JCM 10188]	Collinsella aerofaciens	Actinobacteria	ATCC_18	No	0	NIH_ATCC	https://doi.org/10.1186/s40168-019-0627-4
Coprococcus eutactus¬†Holdeman and Moore	VPI C33-22	Coprococcus eutactus CAG:665	Bacillota	ATCC_19	No	0	NIH_ATCC	https://doi.org/10.1186/s40168-019-0627-4
Dorea formicigenerans	VPI C8-13 [JCM 9500]	Dorea formicigenerans CAG:28	Bacillota	ATCC_20	No	0	NIH_ATCC	https://doi.org/10.1186/s40168-019-0627-4
Eubacterium dolichum¬†Moore et al.	VPI C9-20 [DSM 3991]	Eubacterium dolichum CAG:375	Bacillota	ATCC_22	No	0	NIH_ATCC	https://doi.org/10.1186/s40168-019-0627-4
Eubacterium ventriosum¬†(Tissier) Prevot	VPI 1013B	Eubacterium ventriosum ATCC 27560	Bacillota	ATCC_24	No	0	NIH_ATCC	https://doi.org/10.1186/s40168-019-0627-4
Fusobacterium ulcerans¬†Adriaans and Shah	NCTC 12111	Fusobacterium ulcerans 12-1B	Fusobacteria	ATCC_25	No	0	NIH_ATCC	https://doi.org/10.1186/s40168-019-0627-4
Gardnerella vaginalis¬†(Gardner and Dukes) Greenwood and Pickett	317	Gardnerella vaginalis 6420B	Actinobacteria	ATCC_26	No	0	NIH_ATCC	https://doi.org/10.1186/s40168-019-0627-4
Helicobacter bilis¬†Fox et al.	SLH-38264	Helicobacter bilis	Pseudomonadota	ATCC_27	No	1	NIH_ATCC	https://doi.org/10.1186/s40168-019-0627-4
Helicobacter winghamensis¬†Melito et al.	NLEP 97-1090	Helicobacter winghamensis	Pseudomonadota	ATCC_29	No	1	NIH_ATCC	https://doi.org/10.1186/s40168-019-0627-4
Lactobacillus buchneri¬†(Henneberg) Bergey et al.		Lentilactobacillus buchneri subsp. silagei CD034	Bacillota	ATCC_30	No	0	NIH_ATCC	https://doi.org/10.1186/s40168-019-0627-4
Lactobacillus salivarius¬†subsp.¬†salivarius¬†Rogosa et al.	HO66	Ligilactobacillus salivarius (strain UCC118) (Lactobacillus salivarius)	Bacillota	ATCC_31	No	0	NIH_ATCC	https://doi.org/10.1186/s40168-019-0627-4
Parvimonas micra¬†formerly¬†Micromonas micros and Peptostreptococcus micros	VPI 5464 [3119B, DSM 20468, GIFU 7824, NCTC 11808]	Parvimonas micra	Bacillota	ATCC_33	No	1	NIH_ATCC	https://doi.org/10.1186/s40168-019-0627-4
Providencia stuartii¬†(Buttiaux et al.) Ewing	NCDC 3646-51	Providencia stuartii (strain MRSN 2154)	Pseudomonadota	ATCC_34	No	0	NIH_ATCC	https://doi.org/10.1186/s40168-019-0627-4
Pseudoflavonifractor capillosus¬†(Seguin) Carlier et al.	VPI R2-29-1	Pseudoflavonifractor capillosus ATCC 29799	Bacillota	ATCC_35	No	0	NIH_ATCC	https://doi.org/10.1186/s40168-019-0627-4
Ruminococcus gnavus¬†Moore et al.	VPI C7-9	[Ruminococcus] gnavus CAG:126	Bacillota	ATCC_36	No	0	NIH_ATCC	https://doi.org/10.1186/s40168-019-0627-4
Ruminococcus torques¬†Holdeman and Moore	VPI B2-51	[Ruminococcus] torques L2-14	Bacillota	ATCC_37	No	0	NIH_ATCC	https://doi.org/10.1186/s40168-019-0627-4
UniProt Human Oral Dataset
Campylobacter gracilis RM3268			Proteobacteria	Oral_7	Yes	0	Human_Oral	10.1038/ismej.2010.30
Capnocytophaga granulosa			Bacteroidetes	Oral_9	Yes	0	Human_Oral	10.1038/ismej.2010.30
Capnocytophaga granulosa (strain ATCC 51502 / DSM 11449 / JCM 8566 / LMG 16022 / NCTC 12948 / B0611)			Bacteroidetes	Oral_10	Yes	0	Human_Oral	10.1038/ismej.2010.30
Cryptobacterium curtum (strain ATCC 700683 / DSM 15641 / CCUG 43107 / 12-3)			Actinobacteria	Oral_15	Yes	1	Human_Oral	10.1038/ismej.2010.30
Eikenella corrodens CC92I			Proteobacteria	Oral_16	Yes	1	Human_Oral	10.1038/ismej.2010.30
Prevotella denticola			Bacteroidetes	Oral_32	Yes	0	Human_Oral	10.1038/ismej.2010.30
Prevotella nigrescens ATCC 33563			Bacteroidetes	Oral_34	Yes	0	Human_Oral	10.1038/ismej.2010.30
Tannerella forsythia (strain ATCC 43037 / JCM 10827 / CCUG 21028 A / KCTC 5666 / FDC 338) (Bacteroides forsythus)			Bacteroidetes	Oral_42	Yes	0	Human_Oral	10.1038/ismej.2010.30
Veillonella parvula ATCC 17745			Firmicutes	Oral_46	Yes	0	Human_Oral	10.1038/ismej.2010.30
Filifactor alocis (strain ATCC 35896 / D40 B5) (Fusobacterium alocis)			Firmicutes	Oral_1	No	2	Human_Oral	10.1038/ismej.2010.30
Abiotrophia defectiva ATCC 49176			Firmicutes	Oral_2	No	0	Human_Oral	10.1038/ismej.2010.30
Actinomyces graevenitzii C83			Actinobacteria	Oral_3	No	0	Human_Oral	10.1038/ismej.2010.30
Actinomyces massiliensis F0489			Actinobacteria	Oral_4	No	0	Human_Oral	10.1038/ismej.2010.30
Anaeroglobus geminatus F0357			Firmicutes	Oral_5	No	0	Human_Oral	10.1038/ismej.2010.30
Bulleidia extructa W1219			Firmicutes	Oral_6	No	0	Human_Oral	10.1038/ismej.2010.30
Capnocytophaga gingivalis			Bacteroidetes	Oral_8	No	0	Human_Oral	10.1038/ismej.2010.30
Cardiobacterium hominis (strain ATCC 15826 / DSM 8339 / NCTC 10426 / 6573)			Proteobacteria	Oral_11	No	0	Human_Oral	10.1038/ismej.2010.30
Cardiobacterium valvarum			Proteobacteria	Oral_12	No	0	Human_Oral	10.1038/ismej.2010.30
Corynebacterium durum F0235			Actinobacteria	Oral_13	No	0	Human_Oral	10.1038/ismej.2010.30
Corynebacterium matruchotii ATCC 14266			Actinobacteria	Oral_14	No	0	Human_Oral	10.1038/ismej.2010.30
Elizabethkingia meningoseptica (Chryseobacterium meningosepticum)			Bacteroidetes	Oral_17	No	0	Human_Oral	10.1038/ismej.2010.30
Eubacterium brachy ATCC 33089			Firmicutes	Oral_18	No	0	Human_Oral	10.1038/ismej.2010.30
Haemophilus parahaemolyticus			Proteobacteria	Oral_19	No	0	Human_Oral	10.1038/ismej.2010.30
Kingella oralis ATCC 51147			Proteobacteria	Oral_20	No	1	Human_Oral	10.1038/ismej.2010.30
Lancefieldella parvula (strain ATCC 33793 / DSM 20469 / CCUG 32760 / JCM 10300 / KCTC 3663 / VPI 0546 / 1246) (Atopobium parvulum)			Actinobacteria	Oral_21	No	0	Human_Oral	10.1038/ismej.2010.30
Lautropia mirabilis ATCC 51599			Proteobacteria	Oral_22	No	0	Human_Oral	10.1038/ismej.2010.30
Leptotrichia buccalis (strain ATCC 14201 / DSM 1135 / JCM 12969 / NCTC 10249 / C-1013-b)			Fusobacteria	Oral_23	No	0	Human_Oral	10.1038/ismej.2010.30
Leptotrichia hofstadii F0254			Fusobacteria	Oral_24	No	0	Human_Oral	10.1038/ismej.2010.30
Megasphaera micronuciformis F0359			Firmicutes	Oral_25	No	1	Human_Oral	10.1038/ismej.2010.30
Neisseria bacilliformis ATCC BAA-1200			Proteobacteria	Oral_26	No	0	Human_Oral	10.1038/ismej.2010.30
Neisseria elongata subsp. glycolytica ATCC 29315			Proteobacteria	Oral_27	No	1	Human_Oral	10.1038/ismej.2010.30
Oribacterium sinus F0268			Firmicutes	Oral_28	No	2	Human_Oral	10.1038/ismej.2010.30
Porphyromonas gingivalis (strain ATCC BAA-308 / W83)			Bacteroidetes	Oral_29	No	0	Human_Oral	10.1038/ismej.2010.30
Porphyromonas catoniae ATCC 51270			Bacteroidetes	Oral_30	No	0	Human_Oral	10.1038/ismej.2010.30
Porphyromonas endodontalis (strain ATCC 35406 / BCRC 14492 / JCM 8526 / NCTC 13058 / HG 370)			Bacteroidetes	Oral_31	No	0	Human_Oral	10.1038/ismej.2010.30
Prevotella loescheii DSM 19665 = JCM 12249 = ATCC 15930			Bacteroidetes	Oral_33	No	0	Human_Oral	10.1038/ismej.2010.30
Rothia aeria			Actinobacteria	Oral_35	No	0	Human_Oral	10.1038/ismej.2010.30
Rothia dentocariosa			Actinobacteria	Oral_36	No	0	Human_Oral	10.1038/ismej.2010.30
Selenomonas infelix ATCC 43532			Firmicutes	Oral_37	No	1	Human_Oral	10.1038/ismej.2010.30
Selenomonas sputigena (strain ATCC 35185 / DSM 20758 / VPI D19B-28)			Firmicutes	Oral_38	No	1	Human_Oral	10.1038/ismej.2010.30
Streptococcus intermedius B196			Firmicutes	Oral_39	No	0	Human_Oral	10.1038/ismej.2010.30
Streptococcus mutans serotype c (strain ATCC 700610 / UA159)			Firmicutes	Oral_40	No	0	Human_Oral	10.1038/ismej.2010.30
Streptococcus sanguinis (strain SK36)			Firmicutes	Oral_41	No	0	Human_Oral	10.1038/ismej.2010.30
Treponema maltophilum ATCC 51939			Spirochaetes	Oral_43	No	1	Human_Oral	10.1038/ismej.2010.30
Treponema socranskii subsp. socranskii VPI DR56BR1116 = ATCC 35536			Spirochaetes	Oral_44	No	0	Human_Oral	10.1038/ismej.2010.30
Fusobacterium nucleatum subsp. vincentii ATCC 49256			Fusobacteria	Oral_45	No	0	Human_Oral	10.1038/ismej.2010.30
UniProt Human Skin Dataset
Neisseria cinerea		Neisseria cinerea	Proteobacteria	Skin_14	Yes	0	Skin	10.1038/nature13786
Neisseria flavescens NRL30031/H210		Neisseria Flavescens	Proteobacteria	Skin_15	Yes	1	Skin	10.1038/nature13786
Pseudomonas aeruginosa (strain ATCC 15692 / DSM 22644 / CIP 104116 / JCM 14847 / LMG 12228 / 1C / PRS 101 / PAO1)		pseudomonas fluorescens	Proteobacteria	Skin_17	Yes	0	Skin	10.1038/nature13786
Veillonella parvula (strain ATCC 10790 / DSM 2008 / CCUG 5123 / JCM 12972 / NCTC 11810 / Te3) (Veillonella alcalescens)		Veillonella parvula	Firmicutes	Skin_27	Yes	0	Skin	https://doi.org/10.1038/nrmicro.2017.157
Acinetobacter lwoffii NIPH 715		Acinetobacter Lwoffii	Proteobacteria	Skin_1	No	0	Skin	10.1038/nature13786
Corynebacterium amycolatum		Corynebacterium amycolatum	Actinobacteria	Skin_2	No	0	Skin	https://doi.org/10.1038/nrmicro.2017.157
Corynebacterium kroppenstedtii (strain DSM 44385 / JCM 11950 / CIP 105744 / CCUG 35717)		Corynebacterium kroppenstedtii	Actinobacteria	Skin_3	No	0	Skin	https://doi.org/10.1038/nrmicro.2017.157
Corynebacterium minutissimum		Corynebacterium minutissimum	Actinobacteria	Skin_4	No	0	Skin	10.1038/nature13786
Corynebacterium resistens (strain DSM 45100 / JCM 12819 / GTC 2026 / SICGH 158)		Corynebacterium resistens	Actinobacteria	Skin_5	No	0	Skin	https://doi.org/10.1038/nrmicro.2017.157
Corynebacterium simulans		Corynebacterium simulans	Actinobacteria	Skin_6	No	0	Skin	https://doi.org/10.1038/nrmicro.2017.157
Corynebacterium tuberculostearicum SK141		Corynebacterium tuberculostearicum	Actinobacteria	Skin_7	No	0	Skin	https://doi.org/10.1038/nrmicro.2017.157
Cutibacterium acnes (strain DSM 16379 / KPA171202) (Propionibacterium acnes)		Propionibacterium acnes	Actinobacteria	Skin_8	No	0	Skin	https://doi.org/10.1038/nrmicro.2017.157
Enhydrobacter aerosaccus		Enhydrobacter aerosaccus	Proteobacteria	Skin_9	No	0	Skin	https://doi.org/10.1038/nrmicro.2017.157
Gardnerella vaginalis 6420B		Gardmerella vaginalis	Actinobacteria	Skin_10	No	0	Skin	10.1038/nature13786
Gordonia bronchialis (strain ATCC 25592 / DSM 43247 / BCRC 13721 / JCM 3198 / KCTC 3076 / NBRC 16047 / NCTC 10667) (Rhodococcus bronchialis)		Gordonia bronchialis	Actinobacteria	Skin_11	No	0	Skin	10.1038/nature13786
Lactobacillus crispatus		lactobacillus crispatus	Firmicutes	Skin_12	No	0	Skin	10.1038/nature13786
Micrococcus luteus (strain ATCC 4698 / DSM 20030 / JCM 1464 / NBRC 3333 / NCIMB 9278 / NCTC 2665 / VKM Ac-2230) (Micrococcus lysodeikticus)		Micrococcus luteus	Actinobacteria	Skin_13	No	0	Skin	https://doi.org/10.1038/nrmicro.2017.157
Porphyromonas asaccharolytica (strain ATCC 25260 / DSM 20707 / BCRC 10618 / JCM 6326 / LMG 13178 / VPI 4198) (Bacteroides asaccharolyticus)		porphyromonas asaccharolytica	Bacteroidetes	Skin_16	No	1	Skin	10.1038/nature13786
Staphylococcus capitis		Staphylococcus capitis	Firmicutes	Skin_18	No	0	Skin	https://doi.org/10.1038/nrmicro.2017.157
Staphylococcus hominis		Staphylococcus hominis	Firmicutes	Skin_19	No	0	Skin	https://doi.org/10.1038/nrmicro.2017.157
Staphylococcus warneri		Staphylococcus warneri	Firmicutes	Skin_20	No	0	Skin	https://doi.org/10.1038/nrmicro.2017.157
Streptococcus mitis SK1073		Streptococcus mitis	Firmicutes	Skin_21	No	0	Skin	https://doi.org/10.1038/nrmicro.2017.157
Streptococcus oralis subsp. oralis		Streptococcus oralis	Firmicutes	Skin_22	No	0	Skin	https://doi.org/10.1038/nrmicro.2017.157
Streptococcus pseudopneumoniae		Streptococcus pseudopneumoniae	Firmicutes	Skin_23	No	0	Skin	https://doi.org/10.1038/nrmicro.2017.157
Streptococcus pyogenes serotype M1		Streptococcus pyogenes	Firmicutes	Skin_24	No	0	Skin	10.1038/nature13786
Streptococcus salivarius		Streptococcus salivarius (strain CCHSS3)	Firmicutes	Skin_25	No	0	Skin	10.1038/nature13786
Streptococcus sanguinis (strain SK36)		Streptococcus sanguinis	Firmicutes	Skin_26	No	0	Skin	https://doi.org/10.1038/nrmicro.2017.157
Weeksella virosa (strain ATCC 43766 / DSM 16922 / JCM 21250 / CCUG 30538 / CDC 9751 / IAM 14551 / NBRC 16016 / NCTC 11634 / CL345/78)		weeksella virosa	Bacteroidetes	Skin_28	No	0	Skin	10.1038/nature13786
UniProt Human Gut Dataset
Alcaligenes xylosoxydans xylosoxydans (Achromobacter xylosoxidans)			Proteobacteria	Gut_2	Yes	0	Gut	https://doi.org/10.1038/s41587-018-0009-7
Alistipes shahii WAL 8301			Bacteroidetes	Gut_3	Yes	0	Gut	https://doi.org/10.1038/s41587-018-0009-7
Bacteroides fragilis (strain ATCC 25285 / DSM 2151 / CCUG 4856 / JCM 11019 / NCTC 9343 / Onslow)			Bacteroidetes	Gut_5	Yes	0	Gut	https://doi.org/10.1038/s41587-018-0009-7
Bacteroides stercoris			Bacteroidetes	Gut_6	Yes	0	Gut	https://doi.org/10.1038/s41587-018-0009-7
Bacteroides thetaiotaomicron (strain ATCC 29148 / DSM 2079 / JCM 5827 / CCUG 10774 / NCTC 10582 / VPI-5482 / E50)			Bacteroidetes	Gut_7	Yes	0	Gut	https://doi.org/10.1038/s41587-018-0009-7
Gordonibacter pamelaeae 7-10-1-b			Actinobacteria	Gut_25	Yes	0	Gut	https://doi.org/10.1038/s41587-018-0009-7
Helicobacter pylori (strain ATCC 700392 / 26695) (Campylobacter pylori)			Proteobacteria	Gut_26	Yes	2	Gut	https://doi.org/10.1038/s41587-018-0009-7
Klebsiella pneumoniae subsp. pneumoniae (strain HS11286)			Proteobacteria	Gut_29	Yes	0	Gut	https://doi.org/10.1038/s41587-018-0009-7
Odoribacter splanchnicus (strain ATCC 29572 / DSM 20712 / CIP 104287 / JCM 15291 / NCTC 10825 / 1651/6) (Bacteroides splanchnicus)			Bacteroidetes	Gut_34	Yes	0	Gut	https://doi.org/10.1038/s41587-018-0009-7
Parabacteroides merdae ATCC 43184			Bacteroidetes	Gut_36	Yes	0	Gut	https://doi.org/10.1038/s41587-018-0009-7
Prevotella copri DSM 18205			Bacteroidetes	Gut_37	Yes	0	Gut	https://doi.org/10.1038/s41587-018-0009-7
Acinetobacter baumannii			Proteobacteria	Gut_1	No	0	Gut	https://doi.org/10.1038/s41587-018-0009-7
Bacteroides eggerthii			Bacteroidetes	Gut_4	No	0	Gut	https://doi.org/10.1038/s41587-018-0009-7
Bifidobacterium adolescentis (strain ATCC 15703 / DSM 20083 / NCTC 11814 / E194a)			Actinobacteria	Gut_8	No	0	Gut	https://doi.org/10.1038/s41587-018-0009-7
Bifidobacterium bifidum (strain PRL2010)			Actinobacteria	Gut_9	No	0	Gut	https://doi.org/10.1038/s41587-018-0009-7
Bifidobacterium longum (strain NCC 2705)			Actinobacteria	Gut_10	No	0	Gut	https://doi.org/10.1038/s41587-018-0009-7
Bifidobacterium pseudocatenulatum			Actinobacteria	Gut_11	No	0	Gut	https://doi.org/10.1038/s41587-018-0009-7
Cloacibacillus evryensis DSM 19522			Synergistetes	Gut_12	No	0	Gut	https://doi.org/10.1038/s41587-018-0009-7
Clostridium beijerinckii (Clostridium MP)			Firmicutes	Gut_13	No	0	Gut	https://doi.org/10.1038/s41587-018-0009-7
Collinsella aerofaciens			Actinobacteria	Gut_14	No	0	Gut	https://doi.org/10.1038/s41587-018-0009-7
Coprococcus catus			Firmicutes	Gut_15	No	0	Gut	https://doi.org/10.1038/s41587-018-0009-7
Coprococcus comes ATCC 27758			Firmicutes	Gut_16	No	0	Gut	https://doi.org/10.1038/s41587-018-0009-7
Dorea formicigenerans CAG:28			Firmicutes	Gut_17	No	0	Gut	https://doi.org/10.1038/s41587-018-0009-7
Eggerthella lenta (strain ATCC 25559 / DSM 2243 / CCUG 17323 / JCM 9979 / KCTC 3265 / NCTC 11813 / VPI 0255 / 1899 B) (Eubacterium lentum)			Actinobacteria	Gut_18	No	0	Gut	https://doi.org/10.1038/s41587-018-0009-7
Erysipelatoclostridium ramosum DSM 1402			Firmicutes	Gut_19	No	0	Gut	https://doi.org/10.1038/s41587-018-0009-7
Faecalibacterium prausnitzii M21/2			Firmicutes	Gut_20	No	0	Gut	https://doi.org/10.1038/s41587-018-0009-7
Fusobacterium gonidiaformans 3-1-5R			Fusobacteria	Gut_21	No	1	Gut	https://doi.org/10.1038/s41587-018-0009-7
Fusobacterium mortiferum ATCC 9817			Fusobacteria	Gut_22	No	0	Gut	https://doi.org/10.1038/s41587-018-0009-7
Fusobacterium nucleatum subsp. animalis ATCC 51191			Fusobacteria	Gut_23	No	0	Gut	https://doi.org/10.1038/s41587-018-0009-7
Fusobacterium varium ATCC 27725			Fusobacteria	Gut_24	No	0	Gut	https://doi.org/10.1038/s41587-018-0009-7
Holdemanella biformis DSM 3989			Firmicutes	Gut_27	No	0	Gut	https://doi.org/10.1038/s41587-018-0009-7
Holdemania filiformis DSM 12042			Firmicutes	Gut_28	No	0	Gut	https://doi.org/10.1038/s41587-018-0009-7
Lactobacillus amylovorus DSM 16698			Firmicutes	Gut_30	No	0	Gut	https://doi.org/10.1038/s41587-018-0009-7
Lactobacillus gasseri (strain ATCC 33323 / DSM 20243 / BCRC 14619 / CIP 102991 / JCM 1131 / KCTC 3163 / NCIMB 11718 / NCTC 13722 / AM63)			Firmicutes	Gut_31	No	0	Gut	https://doi.org/10.1038/s41587-018-0009-7
Megamonas funiformis YIT 11815			Firmicutes	Gut_32	No	0	Gut	https://doi.org/10.1038/s41587-018-0009-7
Mitsuokella jalaludinii			Firmicutes	Gut_33	No	0	Gut	https://doi.org/10.1038/s41587-018-0009-7
Parabacteroides distasonis (strain ATCC 8503 / DSM 20701 / CIP 104284 / JCM 5825 / NCTC 11152)			Bacteroidetes	Gut_35	No	0	Gut	https://doi.org/10.1038/s41587-018-0009-7
Proteus mirabilis			Proteobacteria	Gut_38	No	0	Gut	https://doi.org/10.1038/s41587-018-0009-7
Roseburia intestinalis CAG:13			Firmicutes	Gut_39	No	0	Gut	https://doi.org/10.1038/s41587-018-0009-7
[Ruminococcus] gnavus CC55_001C			Firmicutes	Gut_40	No	0	Gut	https://doi.org/10.1038/s41587-018-0009-7
Shigella sonnei (strain Ss046)			Proteobacteria	Gut_41	No	0	Gut	https://doi.org/10.1038/s41587-018-0009-7
Canadian High Arctic MAG Dataset			Phylum	ID	Radiosensitive (Y/N)	Missing Pfam's	Dataset	Source	Completeness	MAG_ID
			Proteobacteria;	Glacial4_7	Yes	0	CHA	10.1128/mSystems.00504-20	77.54	MAG_16_RE.TSV
			Proteobacteria;	Glacial4_25	Yes	0	CHA	10.1128/mSystems.00504-20	98.28	MAG_4_RE.TSV
			Proteobacteria;	Glacial4_1	No	0	CHA	10.1128/mSystems.00504-20	89.02	MAG_10_RE.TSV
			Proteobacteria;	Glacial4_2	No	0	CHA	10.1128/mSystems.00504-20	87.86	MAG_11_RE.TSV
			Desulfobacterota;	Glacial4_3	No	0	CHA	10.1128/mSystems.00504-20	84.94	MAG_12_RE.TSV
			Bacteroidetes;	Glacial4_4	No	0	CHA	10.1128/mSystems.00504-20	80.28	MAG_13_RE.TSV
			Proteobacteria;	Glacial4_5	No	0	CHA	10.1128/mSystems.00504-20	79.43	MAG_14_RE.TSV
			Proteobacteria;	Glacial4_6	No	0	CHA	10.1128/mSystems.00504-20	78.56	MAG_15_RE.TSV
			Chloroflexi;	Glacial4_8	No	0	CHA	10.1128/mSystems.00504-20	74.65	MAG_17_RE.TSV
			Bacteroidetes;	Glacial4_9	No	0	CHA	10.1128/mSystems.00504-20	73.33	MAG_18_RE.TSV
			Proteobacteria;	Glacial4_10	No	0	CHA	10.1128/mSystems.00504-20	72.78	MAG_19_RE.TSV
			Proteobacteria;	Glacial4_11	No	0	CHA	10.1128/mSystems.00504-20	99.45	MAG_2_RE.TSV
			Proteobacteria;	Glacial4_12	No	0	CHA	10.1128/mSystems.00504-20	72.38	MAG_20_RE.TSV
			Desulfuromonadota;	Glacial4_13	No	0	CHA	10.1128/mSystems.00504-20	69.53	MAG_21_RE.TSV
			Elusimicrobia;	Glacial4_14	No	1	CHA	10.1128/mSystems.00504-20	69.41	MAG_22_RE.TSV
			Proteobacteria;	Glacial4_15	No	0	CHA	10.1128/mSystems.00504-20	68.46	MAG_23_RE.TSV
			Proteobacteria;	Glacial4_16	No	0	CHA	10.1128/mSystems.00504-20	67.43	MAG_24_RE.TSV
			Proteobacteria;	Glacial4_17	No	0	CHA	10.1128/mSystems.00504-20	62.24	MAG_25_RE.TSV
			Planctomycetes;	Glacial4_18	No	2	CHA	10.1128/mSystems.00504-20	61.92	MAG_26_RE.TSV
			Proteobacteria;	Glacial4_19	No	0	CHA	10.1128/mSystems.00504-20	61.79	MAG_27_RE.TSV
			Deinococci;	Glacial4_20	No	0	CHA	10.1128/mSystems.00504-20	59.34	MAG_28_RE.TSV
			Proteobacteria;	Glacial4_21	No	0	CHA	10.1128/mSystems.00504-20	55.17	MAG_29_RE.TSV
			Proteobacteria;	Glacial4_22	No	0	CHA	10.1128/mSystems.00504-20	99.15	MAG_3_RE.TSV
			Firmicutes;	Glacial4_23	No	1	CHA	10.1128/mSystems.00504-20	51.75	MAG_30_RE.TSV
			Bacteroidetes;	Glacial4_24	No	0	CHA	10.1128/mSystems.00504-20	51.45	MAG_31_RE.TSV
			Proteobacteria;	Glacial4_26	No	0	CHA	10.1128/mSystems.00504-20	97.39	MAG_5_RE.TSV
			Proteobacteria;	Glacial4_27	No	0	CHA	10.1128/mSystems.00504-20	93.54	MAG_6_RE.TSV
			Desulfobacterota;	Glacial4_28	No	0	CHA	10.1128/mSystems.00504-20	92.84	MAG_7_RE.TSV
			Actinobacteria;	Glacial4_29	No	0	CHA	10.1128/mSystems.00504-20	92.5	MAG_8_RE.TSV
			Proteobacteria;	Glacial4_30	No	1	CHA	10.1128/mSystems.00504-20	92.21	MAG_9_RE.TSV
Human Microbiome MAG Dataset
			Firmicutes	HumanMB_35	Yes	0	HMB	10.1186/s40168-021-01152-4	99.37	gut3-00014
			Firmicutes	HumanMB_37	Yes	0	HMB	10.1186/s40168-021-01152-4	98.73	gut3-00011
			Firmicutes	HumanMB_50	Yes	0	HMB	10.1186/s40168-021-01152-4	76.27	gut2-00025
			Bacteroidota	HumanMB_52	Yes	0	HMB	10.1186/s40168-021-01152-4	99.26	gut2-00023
			Firmicutes	HumanMB_57	Yes	0	HMB	10.1186/s40168-021-01152-4	97.99	gut2-00018
			Bacteroidota	HumanMB_77	Yes	0	HMB	10.1186/s40168-021-01152-4	97.4	gut1-00017
			Firmicutes	HumanMB_78	Yes	0	HMB	10.1186/s40168-021-01152-4	100	gut1-00015
			Firmicutes	HumanMB_1	No	0	HMB	10.1186/s40168-021-01152-4	98.9	skin3-00007
			Proteobacteria	HumanMB_2	No	0	HMB	10.1186/s40168-021-01152-4	99.71	skin3-00008
			Firmicutes	HumanMB_3	No	0	HMB	10.1186/s40168-021-01152-4	99.45	skin3-00006
			Firmicutes	HumanMB_4	No	0	HMB	10.1186/s40168-021-01152-4	99.75	skin3-00005
			Proteobacteria	HumanMB_5	No	0	HMB	10.1186/s40168-021-01152-4	92.15	skin3-00002
			Firmicutes	HumanMB_6	No	0	HMB	10.1186/s40168-021-01152-4	99.81	skin3-00004
			Proteobacteria	HumanMB_7	No	0	HMB	10.1186/s40168-021-01152-4	99.96	skin3-00003
			Proteobacteria	HumanMB_8	No	0	HMB	10.1186/s40168-021-01152-4	92.5	skin3-00001
			Firmicutes	HumanMB_9	No	0	HMB	10.1186/s40168-021-01152-4	98.13	skin2-00015
			Proteobacteria	HumanMB_10	No	0	HMB	10.1186/s40168-021-01152-4	98.8	skin2-00013
			Proteobacteria	HumanMB_11	No	0	HMB	10.1186/s40168-021-01152-4	99.71	skin2-00012
			Proteobacteria	HumanMB_12	No	0	HMB	10.1186/s40168-021-01152-4	97.99	skin2-00014
			Firmicutes	HumanMB_13	No	0	HMB	10.1186/s40168-021-01152-4	95.75	skin2-00011
			Firmicutes	HumanMB_14	No	0	HMB	10.1186/s40168-021-01152-4	99.81	skin2-00010
			Proteobacteria	HumanMB_15	No	0	HMB	10.1186/s40168-021-01152-4	97.99	skin2-00007
			Proteobacteria	HumanMB_16	No	0	HMB	10.1186/s40168-021-01152-4	97.13	skin2-00009
			Firmicutes	HumanMB_17	No	0	HMB	10.1186/s40168-021-01152-4	99.63	skin2-00008
			Proteobacteria	HumanMB_18	No	0	HMB	10.1186/s40168-021-01152-4	94.72	skin2-00005
			Proteobacteria	HumanMB_19	No	0	HMB	10.1186/s40168-021-01152-4	95.98	skin2-00004
			Actinobacteriota	HumanMB_20	No	0	HMB	10.1186/s40168-021-01152-4	92.57	skin2-00001
			Firmicutes	HumanMB_21	No	0	HMB	10.1186/s40168-021-01152-4	98.47	skin1-00009
			Proteobacteria	HumanMB_22	No	0	HMB	10.1186/s40168-021-01152-4	89.51	skin2-00003
			Proteobacteria	HumanMB_23	No	0	HMB	10.1186/s40168-021-01152-4	96.55	skin2-00002
			Proteobacteria	HumanMB_24	No	0	HMB	10.1186/s40168-021-01152-4	89.86	skin1-00008
			Firmicutes	HumanMB_25	No	0	HMB	10.1186/s40168-021-01152-4	99.45	skin1-00006
			Firmicutes	HumanMB_26	No	0	HMB	10.1186/s40168-021-01152-4	99.45	skin1-00005
			Proteobacteria	HumanMB_27	No	0	HMB	10.1186/s40168-021-01152-4	99.71	skin1-00007
			Proteobacteria	HumanMB_28	No	0	HMB	10.1186/s40168-021-01152-4	98.61	skin1-00002
			Firmicutes	HumanMB_29	No	0	HMB	10.1186/s40168-021-01152-4	99.14	skin1-00004
			Proteobacteria	HumanMB_30	No	0	HMB	10.1186/s40168-021-01152-4	97.7	skin1-00001
			Firmicutes	HumanMB_31	No	0	HMB	10.1186/s40168-021-01152-4	99.37	gut3-00019
			Firmicutes	HumanMB_32	No	0	HMB	10.1186/s40168-021-01152-4	93.25	gut3-00018
			Firmicutes	HumanMB_33	No	0	HMB	10.1186/s40168-021-01152-4	91.33	gut3-00016
			Firmicutes	HumanMB_34	No	0	HMB	10.1186/s40168-021-01152-4	95.58	gut3-00017
			Firmicutes	HumanMB_36	No	0	HMB	10.1186/s40168-021-01152-4	99.37	gut3-00013
			Firmicutes	HumanMB_38	No	0	HMB	10.1186/s40168-021-01152-4	99.42	gut3-00012
			Firmicutes	HumanMB_39	No	0	HMB	10.1186/s40168-021-01152-4	52.16	gut3-00009
			Firmicutes	HumanMB_40	No	0	HMB	10.1186/s40168-021-01152-4	96.41	gut3-00010
			Proteobacteria	HumanMB_41	No	0	HMB	10.1186/s40168-021-01152-4	99.96	gut3-00008
			Firmicutes	HumanMB_42	No	0	HMB	10.1186/s40168-021-01152-4	60.78	gut3-00006
			Firmicutes	HumanMB_43	No	1	HMB	10.1186/s40168-021-01152-4	54.96	gut3-00007
			Firmicutes	HumanMB_44	No	0	HMB	10.1186/s40168-021-01152-4	77.27	gut3-00003
			Firmicutes	HumanMB_45	No	0	HMB	10.1186/s40168-021-01152-4	82.91	gut3-00005
			Firmicutes	HumanMB_46	No	0	HMB	10.1186/s40168-021-01152-4	96.84	gut3-00002
			Firmicutes	HumanMB_47	No	0	HMB	10.1186/s40168-021-01152-4	98.95	gut2-00029
			Firmicutes	HumanMB_48	No	0	HMB	10.1186/s40168-021-01152-4	99.12	gut2-00028
			Firmicutes	HumanMB_49	No	1	HMB	10.1186/s40168-021-01152-4	58.01	gut3-00001
			Firmicutes	HumanMB_51	No	0	HMB	10.1186/s40168-021-01152-4	93.26	gut2-00026
			Firmicutes	HumanMB_53	No	0	HMB	10.1186/s40168-021-01152-4	100	gut2-00022
			Firmicutes	HumanMB_54	No	0	HMB	10.1186/s40168-021-01152-4	99.33	gut2-00019
			Firmicutes	HumanMB_55	No	0	HMB	10.1186/s40168-021-01152-4	99.33	gut2-00021
			Firmicutes	HumanMB_56	No	0	HMB	10.1186/s40168-021-01152-4	99.37	gut2-00020
			Firmicutes	HumanMB_58	No	0	HMB	10.1186/s40168-021-01152-4	99.42	gut2-00017
			Firmicutes	HumanMB_59	No	0	HMB	10.1186/s40168-021-01152-4	99.33	gut2-00013
			Firmicutes	HumanMB_60	No	0	HMB	10.1186/s40168-021-01152-4	99.52	gut2-00015
			Firmicutes	HumanMB_61	No	0	HMB	10.1186/s40168-021-01152-4	97.57	gut2-00014
			Firmicutes	HumanMB_62	No	0	HMB	10.1186/s40168-021-01152-4	95.02	gut2-00016
			Firmicutes	HumanMB_63	No	0	HMB	10.1186/s40168-021-01152-4	58.77	gut2-00012
			Firmicutes	HumanMB_64	No	0	HMB	10.1186/s40168-021-01152-4	97.64	gut2-00010
			Firmicutes	HumanMB_65	No	0	HMB	10.1186/s40168-021-01152-4	88.22	gut2-00009
			Firmicutes	HumanMB_66	No	0	HMB	10.1186/s40168-021-01152-4	73.91	gut2-00007
			Firmicutes	HumanMB_67	No	0	HMB	10.1186/s40168-021-01152-4	96.54	gut2-00008
			Bacteroidota	HumanMB_68	No	0	HMB	10.1186/s40168-021-01152-4	79.31	gut2-00006
			Firmicutes	HumanMB_69	No	0	HMB	10.1186/s40168-021-01152-4	99.7	gut2-00005
			Firmicutes	HumanMB_70	No	0	HMB	10.1186/s40168-021-01152-4	89.26	gut2-00003
			Firmicutes	HumanMB_71	No	0	HMB	10.1186/s40168-021-01152-4	93.22	gut2-00004
			Firmicutes	HumanMB_72	No	0	HMB	10.1186/s40168-021-01152-4	89.18	gut2-00002
			Firmicutes	HumanMB_73	No	0	HMB	10.1186/s40168-021-01152-4	99.33	gut2-00001
			Firmicutes	HumanMB_74	No	0	HMB	10.1186/s40168-021-01152-4	99.35	gut1-00020
			Firmicutes	HumanMB_75	No	0	HMB	10.1186/s40168-021-01152-4	99.37	gut1-00019
			Firmicutes	HumanMB_76	No	0	HMB	10.1186/s40168-021-01152-4	97.27	gut1-00018
			Firmicutes	HumanMB_79	No	0	HMB	10.1186/s40168-021-01152-4	99.33	gut1-00016
			Firmicutes	HumanMB_80	No	0	HMB	10.1186/s40168-021-01152-4	99.37	gut1-00014
			Firmicutes	HumanMB_81	No	0	HMB	10.1186/s40168-021-01152-4	99.42	gut1-00013
			Firmicutes	HumanMB_82	No	0	HMB	10.1186/s40168-021-01152-4	96.55	gut1-00011
			Firmicutes	HumanMB_83	No	0	HMB	10.1186/s40168-021-01152-4	98.95	gut1-00012
			Bacteroidota	HumanMB_84	No	0	HMB	10.1186/s40168-021-01152-4	99.25	gut1-00010
			Proteobacteria	HumanMB_85	No	0	HMB	10.1186/s40168-021-01152-4	99.67	gut1-00009
			Firmicutes	HumanMB_86	No	0	HMB	10.1186/s40168-021-01152-4	77.85	gut1-00006
			Firmicutes	HumanMB_87	No	0	HMB	10.1186/s40168-021-01152-4	97.08	gut1-00008
			Firmicutes	HumanMB_88	No	0	HMB	10.1186/s40168-021-01152-4	80.06	gut1-00007
			Firmicutes	HumanMB_89	No	0	HMB	10.1186/s40168-021-01152-4	95.32	gut1-00005
			Firmicutes	HumanMB_90	No	0	HMB	10.1186/s40168-021-01152-4	76.69	gut1-00004
			Firmicutes	HumanMB_91	No	0	HMB	10.1186/s40168-021-01152-4	72.52	gut1-00003
			Firmicutes	HumanMB_92	No	0	HMB	10.1186/s40168-021-01152-4	77.99	gut1-00001
			Firmicutes	HumanMB_93	No	1	HMB	10.1186/s40168-021-01152-4	84.19	gut1-00002
			Proteobacteria	HumanMB_94	No	0	HMB	10.1186/s40168-021-01152-4	99.94	skin2-00006
			Proteobacteria	HumanMB_95	No	0	HMB	10.1186/s40168-021-01152-4	99.96	gut2-00011
			Proteobacteria	HumanMB_96	No	0	HMB	10.1186/s40168-021-01152-4	99.49	skin1-00003
Deep Ocean MAG Dataset
			Planctomycetota	DeepOcean4_3	Yes	0	Deep)cean	https://doi.org/10.1038/s42003-021-02112-2	95.91	MP-DEEP_MAG-0011.ENHANCED.TSV
			Acidobacteriota	DeepOcean4_4	Yes	0	Deep)cean	https://doi.org/10.1038/s42003-021-02112-2	92.68	MP-DEEP_MAG-0013.ENHANCED.TSV
			Proteobacteria	DeepOcean4_7	Yes	0	Deep)cean	https://doi.org/10.1038/s42003-021-02112-2	92.47	MP-DEEP_MAG-0019.ENHANCED.TSV
			Proteobacteria	DeepOcean4_8	Yes	2	Deep)cean	https://doi.org/10.1038/s42003-021-02112-2	63.12	MP-DEEP_MAG-0020.ENHANCED.TSV
			Proteobacteria	DeepOcean4_10	Yes	0	Deep)cean	https://doi.org/10.1038/s42003-021-02112-2	53.76	MP-DEEP_MAG-0023.ENHANCED.TSV
			Bacteroidota	DeepOcean4_11	Yes	0	Deep)cean	https://doi.org/10.1038/s42003-021-02112-2	99.05	MP-DEEP_MAG-0027.ENHANCED.TSV
			Proteobacteria	DeepOcean4_16	Yes	1	Deep)cean	https://doi.org/10.1038/s42003-021-02112-2	92.08	MP-DEEP_MAG-0036.ENHANCED.TSV
			Bdellovibrionota	DeepOcean4_17	Yes	0	Deep)cean	https://doi.org/10.1038/s42003-021-02112-2	94.35	MP-DEEP_MAG-0037.ENHANCED.TSV
			Planctomycetota	DeepOcean4_18	Yes	0	Deep)cean	https://doi.org/10.1038/s42003-021-02112-2	78.25	MP-DEEP_MAG-0038.ENHANCED.TSV
			Bacteroidota	DeepOcean4_28	Yes	0	Deep)cean	https://doi.org/10.1038/s42003-021-02112-2	99.29	MP-DEEP_MAG-0053.ENHANCED.TSV
			Marinisomatota	DeepOcean4_29	Yes	1	Deep)cean	https://doi.org/10.1038/s42003-021-02112-2	69.07	MP-DEEP_MAG-0055.ENHANCED.TSV
			Bacteroidota	DeepOcean4_30	Yes	0	Deep)cean	https://doi.org/10.1038/s42003-021-02112-2	93.53	MP-DEEP_MAG-0058.ENHANCED.TSV
			Chloroflexota	DeepOcean4_34	Yes	1	Deep)cean	https://doi.org/10.1038/s42003-021-02112-2	96.43	MP-DEEP_MAG-0070.ENHANCED.TSV
			Marinisomatota	DeepOcean4_36	Yes	1	Deep)cean	https://doi.org/10.1038/s42003-021-02112-2	85.16	MP-DEEP_MAG-0077.ENHANCED.TSV
			Bacteroidota	DeepOcean4_39	Yes	0	Deep)cean	https://doi.org/10.1038/s42003-021-02112-2	84.56	MP-DEEP_MAG-0082.ENHANCED.TSV
			Crenarchaeota	DeepOcean4_41	Yes	2	Deep)cean	https://doi.org/10.1038/s42003-021-02112-2	94.17	MP-DEEP_MAG-0093.ENHANCED.TSV
			Marinisomatota	DeepOcean4_47	Yes	1	Deep)cean	https://doi.org/10.1038/s42003-021-02112-2	91.21	MP-DEEP_MAG-0102.ENHANCED.TSV
			Proteobacteria	DeepOcean4_50	Yes	0	Deep)cean	https://doi.org/10.1038/s42003-021-02112-2	93.55	MP-DEEP_MAG-0108.ENHANCED.TSV
			Planctomycetota	DeepOcean4_54	Yes	1	Deep)cean	https://doi.org/10.1038/s42003-021-02112-2	88.07	MP-DEEP_MAG-0122.ENHANCED.TSV
			Chloroflexota	DeepOcean4_55	Yes	2	Deep)cean	https://doi.org/10.1038/s42003-021-02112-2	58.1	MP-DEEP_MAG-0123.ENHANCED.TSV
			UBA8248	DeepOcean4_61	Yes	0	Deep)cean	https://doi.org/10.1038/s42003-021-02112-2	96.58	MP-DEEP_MAG-0132.ENHANCED.TSV
			Thermoplasmatota	DeepOcean4_65	Yes	3	Deep)cean	https://doi.org/10.1038/s42003-021-02112-2	67.37	MP-DEEP_MAG-0142.ENHANCED.TSV
			Planctomycetota	DeepOcean4_72	Yes	3	Deep)cean	https://doi.org/10.1038/s42003-021-02112-2	61.79	MP-DEEP_MAG-0155.ENHANCED.TSV
			Proteobacteria	DeepOcean4_76	Yes	0	Deep)cean	https://doi.org/10.1038/s42003-021-02112-2	90.79	MP-DEEP_MAG-0165.ENHANCED.TSV
			Bdellovibrionota	DeepOcean4_80	Yes	0	Deep)cean	https://doi.org/10.1038/s42003-021-02112-2	93.9	MP-DEEP_MAG-0173.ENHANCED.TSV
			Nitrospinota	DeepOcean4_82	Yes	1	Deep)cean	https://doi.org/10.1038/s42003-021-02112-2	82.43	MP-DEEP_MAG-0176.ENHANCED.TSV
			Proteobacteria	DeepOcean4_83	Yes	0	Deep)cean	https://doi.org/10.1038/s42003-021-02112-2	99.42	MP-DEEP_MAG-0177.ENHANCED.TSV
			Crenarchaeota	DeepOcean4_87	Yes	2	Deep)cean	https://doi.org/10.1038/s42003-021-02112-2	100	MP-DEEP_MAG-0183.ENHANCED.TSV
			Marinisomatota	DeepOcean4_92	Yes	2	Deep)cean	https://doi.org/10.1038/s42003-021-02112-2	82.97	MP-DEEP_MAG-0191.ENHANCED.TSV
			Bacteroidota	DeepOcean4_95	Yes	3	Deep)cean	https://doi.org/10.1038/s42003-021-02112-2	77.44	MP-DEEP_MAG-0194.ENHANCED.TSV
			Proteobacteria	DeepOcean4_96	Yes	0	Deep)cean	https://doi.org/10.1038/s42003-021-02112-2	97.26	MP-DEEP_MAG-0195.ENHANCED.TSV
			Crenarchaeota	DeepOcean4_97	Yes	3	Deep)cean	https://doi.org/10.1038/s42003-021-02112-2	72.58	MP-DEEP_MAG-0196.ENHANCED.TSV
			Marinisomatota	DeepOcean4_98	Yes	1	Deep)cean	https://doi.org/10.1038/s42003-021-02112-2	87.91	MP-DEEP_MAG-0200.ENHANCED.TSV
			Marinisomatota	DeepOcean4_100	Yes	1	Deep)cean	https://doi.org/10.1038/s42003-021-02112-2	91.21	MP-DEEP_MAG-0203.ENHANCED.TSV
			Proteobacteria	DeepOcean4_101	Yes	0	Deep)cean	https://doi.org/10.1038/s42003-021-02112-2	54.48	MP-DEEP_MAG-0208.ENHANCED.TSV
			Bacteroidota	DeepOcean4_102	Yes	0	Deep)cean	https://doi.org/10.1038/s42003-021-02112-2	87.02	MP-DEEP_MAG-0209.ENHANCED.TSV
			Latescibacterota	DeepOcean4_105	Yes	0	Deep)cean	https://doi.org/10.1038/s42003-021-02112-2	92.79	MP-DEEP_MAG-0213.ENHANCED.TSV
			Verrucomicrobiota	DeepOcean4_106	Yes	1	Deep)cean	https://doi.org/10.1038/s42003-021-02112-2	88.24	MP-DEEP_MAG-0214.ENHANCED.TSV
			Marinisomatota	DeepOcean4_107	Yes	1	Deep)cean	https://doi.org/10.1038/s42003-021-02112-2	95.6	MP-DEEP_MAG-0218.ENHANCED.TSV
			Acidobacteriota	DeepOcean4_109	Yes	0	Deep)cean	https://doi.org/10.1038/s42003-021-02112-2	92.68	MP-DEEP_MAG-0223.ENHANCED.TSV
			Planctomycetota	DeepOcean4_113	Yes	2	Deep)cean	https://doi.org/10.1038/s42003-021-02112-2	66.47	MP-DEEP_MAG-0231.ENHANCED.TSV
			Marinisomatota	DeepOcean4_115	Yes	3	Deep)cean	https://doi.org/10.1038/s42003-021-02112-2	82.99	MP-DEEP_MAG-0238.ENHANCED.TSV
			Nanoarchaeota	DeepOcean4_117	Yes	2	Deep)cean	https://doi.org/10.1038/s42003-021-02112-2	79.21	MP-DEEP_MAG-0241.ENHANCED.TSV
			Patescibacteria	DeepOcean4_119	Yes	4	Deep)cean	https://doi.org/10.1038/s42003-021-02112-2	78.74	MP-DEEP_MAG-0246.ENHANCED.TSV
			Planctomycetota	DeepOcean4_122	Yes	1	Deep)cean	https://doi.org/10.1038/s42003-021-02112-2	92.01	MP-DEEP_MAG-0255.ENHANCED.TSV
			Thermoplasmatota	DeepOcean4_129	Yes	3	Deep)cean	https://doi.org/10.1038/s42003-021-02112-2	57.09	MP-DEEP_MAG-0273.ENHANCED.TSV
			Chloroflexota	DeepOcean4_134	Yes	0	Deep)cean	https://doi.org/10.1038/s42003-021-02112-2	91.42	MP-DEEP_MAG-0283.ENHANCED.TSV
			Latescibacterota	DeepOcean4_136	Yes	0	Deep)cean	https://doi.org/10.1038/s42003-021-02112-2	90.05	MP-DEEP_MAG-0285.ENHANCED.TSV
			Thermoplasmatota	DeepOcean4_142	Yes	3	Deep)cean	https://doi.org/10.1038/s42003-021-02112-2	52.81	MP-DEEP_MAG-0294.ENHANCED.TSV
			Thermoplasmatota	DeepOcean4_150	Yes	3	Deep)cean	https://doi.org/10.1038/s42003-021-02112-2	75.77	MP-DEEP_MAG-0307.ENHANCED.TSV
			Proteobacteria	DeepOcean4_155	Yes	1	Deep)cean	https://doi.org/10.1038/s42003-021-02112-2	81.75	MP-DEEP_MAG-0318.ENHANCED.TSV
			Thermoplasmatota	DeepOcean4_156	Yes	2	Deep)cean	https://doi.org/10.1038/s42003-021-02112-2	65.56	MP-DEEP_MAG-0319.ENHANCED.TSV
			Acidobacteriota	DeepOcean4_158	Yes	0	Deep)cean	https://doi.org/10.1038/s42003-021-02112-2	93.96	MP-DEEP_MAG-0321.ENHANCED.TSV
			Proteobacteria	DeepOcean4_160	Yes	0	Deep)cean	https://doi.org/10.1038/s42003-021-02112-2	91.32	MP-DEEP_MAG-0323.ENHANCED.TSV
			Proteobacteria	DeepOcean4_165	Yes	0	Deep)cean	https://doi.org/10.1038/s42003-021-02112-2	88.7	MP-DEEP_MAG-0330.ENHANCED.TSV
			Planctomycetota	DeepOcean4_167	Yes	0	Deep)cean	https://doi.org/10.1038/s42003-021-02112-2	70.52	MP-DEEP_MAG-0335.ENHANCED.TSV
			Marinisomatota	DeepOcean4_170	Yes	2	Deep)cean	https://doi.org/10.1038/s42003-021-02112-2	90.11	MP-DEEP_MAG-0339.ENHANCED.TSV
			Acidobacteriota	DeepOcean4_171	Yes	1	Deep)cean	https://doi.org/10.1038/s42003-021-02112-2	72.81	MP-DEEP_MAG-0340.ENHANCED.TSV
			Myxococcota	DeepOcean4_177	Yes	0	Deep)cean	https://doi.org/10.1038/s42003-021-02112-2	86.42	MP-DEEP_MAG-0349.ENHANCED.TSV
			Planctomycetota	DeepOcean4_178	Yes	0	Deep)cean	https://doi.org/10.1038/s42003-021-02112-2	94.17	MP-DEEP_MAG-0351.ENHANCED.TSV
			Marinisomatota	DeepOcean4_180	Yes	2	Deep)cean	https://doi.org/10.1038/s42003-021-02112-2	57.58	MP-DEEP_MAG-0354.ENHANCED.TSV
			Proteobacteria	DeepOcean4_181	Yes	0	Deep)cean	https://doi.org/10.1038/s42003-021-02112-2	82.65	MP-DEEP_MAG-0355.ENHANCED.TSV
			Proteobacteria	DeepOcean4_182	Yes	0	Deep)cean	https://doi.org/10.1038/s42003-021-02112-2	86.04	MP-DEEP_MAG-0356.ENHANCED.TSV
			Marinisomatota	DeepOcean4_186	Yes	1	Deep)cean	https://doi.org/10.1038/s42003-021-02112-2	84.07	MP-DEEP_MAG-0363.ENHANCED.TSV
			Planctomycetota	DeepOcean4_189	Yes	2	Deep)cean	https://doi.org/10.1038/s42003-021-02112-2	80.49	MP-DEEP_MAG-0368.ENHANCED.TSV
			Acidobacteriota	DeepOcean4_190	Yes	0	Deep)cean	https://doi.org/10.1038/s42003-021-02112-2	76.92	MP-DEEP_MAG-0373.ENHANCED.TSV
			Bacteroidota	DeepOcean4_192	Yes	0	Deep)cean	https://doi.org/10.1038/s42003-021-02112-2	93.6	MP-DEEP_MAG-0376.ENHANCED.TSV
			Proteobacteria	DeepOcean4_193	Yes	0	Deep)cean	https://doi.org/10.1038/s42003-021-02112-2	97.53	MP-DEEP_MAG-0378.ENHANCED.TSV
			Verrucomicrobiota	DeepOcean4_195	Yes	1	Deep)cean	https://doi.org/10.1038/s42003-021-02112-2	81.35	MP-DEEP_MAG-0383.ENHANCED.TSV
			Gemmatimonadota	DeepOcean4_199	Yes	2	Deep)cean	https://doi.org/10.1038/s42003-021-02112-2	84.49	MP-DEEP_MAG-0391.ENHANCED.TSV
			Proteobacteria	DeepOcean4_200	Yes	1	Deep)cean	https://doi.org/10.1038/s42003-021-02112-2	66.99	MP-DEEP_MAG-0397.ENHANCED.TSV
			Verrucomicrobiota	DeepOcean4_203	Yes	1	Deep)cean	https://doi.org/10.1038/s42003-021-02112-2	67.26	MP-DEEP_MAG-0401.ENHANCED.TSV
			Bacteroidota	DeepOcean4_204	Yes	1	Deep)cean	https://doi.org/10.1038/s42003-021-02112-2	71.68	MP-DEEP_MAG-0404.ENHANCED.TSV
			Myxococcota	DeepOcean4_206	Yes	0	Deep)cean	https://doi.org/10.1038/s42003-021-02112-2	96.77	MP-DEEP_MAG-0410.ENHANCED.TSV
			Acidobacteriota	DeepOcean4_207	Yes	0	Deep)cean	https://doi.org/10.1038/s42003-021-02112-2	93.11	MP-DEEP_MAG-0416.ENHANCED.TSV
			Cyanobacteria	DeepOcean4_214	Yes	0	Deep)cean	https://doi.org/10.1038/s42003-021-02112-2	91.03	MP-DEEP_MAG-0434.ENHANCED.TSV
			Bacteroidota	DeepOcean4_217	Yes	1	Deep)cean	https://doi.org/10.1038/s42003-021-02112-2	72.97	MP-DEEP_MAG-0438.ENHANCED.TSV
			Marinisomatota	DeepOcean4_220	Yes	1	Deep)cean	https://doi.org/10.1038/s42003-021-02112-2	87.91	MP-DEEP_MAG-0447.ENHANCED.TSV
			Crenarchaeota	DeepOcean4_227	Yes	3	Deep)cean	https://doi.org/10.1038/s42003-021-02112-2	85.19	MP-DEEP_MAG-0465.ENHANCED.TSV
			Marinisomatota	DeepOcean4_232	Yes	1	Deep)cean	https://doi.org/10.1038/s42003-021-02112-2	79.06	MP-DEEP_MAG-0471.ENHANCED.TSV
			Planctomycetota	DeepOcean4_234	Yes	3	Deep)cean	https://doi.org/10.1038/s42003-021-02112-2	51.16	MP-DEEP_MAG-0474.ENHANCED.TSV
			Eremiobacterota	DeepOcean4_236	Yes	0	Deep)cean	https://doi.org/10.1038/s42003-021-02112-2	94.44	MP-DEEP_MAG-0478.ENHANCED.TSV
			Nanoarchaeota	DeepOcean4_240	Yes	4	Deep)cean	https://doi.org/10.1038/s42003-021-02112-2	50.59	MP-DEEP_MAG-0485.ENHANCED.TSV
			Binatota	DeepOcean4_241	Yes	0	Deep)cean	https://doi.org/10.1038/s42003-021-02112-2	65.67	MP-DEEP_MAG-0488.ENHANCED.TSV
			Poribacteria	DeepOcean4_243	Yes	1	Deep)cean	https://doi.org/10.1038/s42003-021-02112-2	98.84	MP-DEEP_MAG-0490.ENHANCED.TSV
			Bacteroidota	DeepOcean4_244	Yes	0	Deep)cean	https://doi.org/10.1038/s42003-021-02112-2	93.55	MP-DEEP_MAG-0491.ENHANCED.TSV
			Bacteroidota	DeepOcean4_245	Yes	0	Deep)cean	https://doi.org/10.1038/s42003-021-02112-2	99.67	MP-DEEP_MAG-0494.ENHANCED.TSV
			Acidobacteriota	DeepOcean4_246	Yes	0	Deep)cean	https://doi.org/10.1038/s42003-021-02112-2	85.2	MP-DEEP_MAG-0496.ENHANCED.TSV
			Planctomycetota	DeepOcean4_248	Yes	0	Deep)cean	https://doi.org/10.1038/s42003-021-02112-2	71.68	MP-DEEP_MAG-0503.ENHANCED.TSV
			Planctomycetota	DeepOcean4_256	Yes	2	Deep)cean	https://doi.org/10.1038/s42003-021-02112-2	90.32	MP-DEEP_MAG-0514.ENHANCED.TSV
			Proteobacteria	DeepOcean4_257	Yes	0	Deep)cean	https://doi.org/10.1038/s42003-021-02112-2	96.14	MP-DEEP_MAG-0518.ENHANCED.TSV
			Verrucomicrobiota	DeepOcean4_258	Yes	1	Deep)cean	https://doi.org/10.1038/s42003-021-02112-2	70.53	MP-DEEP_MAG-0519.ENHANCED.TSV
			Acidobacteriota	DeepOcean4_260	Yes	1	Deep)cean	https://doi.org/10.1038/s42003-021-02112-2	50.43	MP-DEEP_MAG-0524.ENHANCED.TSV
			Thermoplasmatota	DeepOcean4_261	Yes	3	Deep)cean	https://doi.org/10.1038/s42003-021-02112-2	52.61	MP-DEEP_MAG-0526.ENHANCED.TSV
			Nanoarchaeota	DeepOcean4_266	Yes	2	Deep)cean	https://doi.org/10.1038/s42003-021-02112-2	78.12	MP-DEEP_MAG-0534.ENHANCED.TSV
			Myxococcota	DeepOcean4_268	Yes	0	Deep)cean	https://doi.org/10.1038/s42003-021-02112-2	93.87	MP-DEEP_MAG-0539.ENHANCED.TSV
			Proteobacteria	DeepOcean4_271	Yes	0	Deep)cean	https://doi.org/10.1038/s42003-021-02112-2	95.3	MP-DEEP_MAG-0548.ENHANCED.TSV
			Thermoplasmatota	DeepOcean4_272	Yes	3	Deep)cean	https://doi.org/10.1038/s42003-021-02112-2	76.34	MP-DEEP_MAG-0549.ENHANCED.TSV
			Patescibacteria	DeepOcean4_283	Yes	3	Deep)cean	https://doi.org/10.1038/s42003-021-02112-2	59.01	MP-DEEP_MAG-0569.ENHANCED.TSV
			Bdellovibrionota	DeepOcean4_287	Yes	0	Deep)cean	https://doi.org/10.1038/s42003-021-02112-2	86.21	MP-DEEP_MAG-0573.ENHANCED.TSV
			Patescibacteria	DeepOcean4_288	Yes	3	Deep)cean	https://doi.org/10.1038/s42003-021-02112-2	60.06	MP-DEEP_MAG-0576.ENHANCED.TSV
			Bacteroidota	DeepOcean4_289	Yes	1	Deep)cean	https://doi.org/10.1038/s42003-021-02112-2	53.26	MP-DEEP_MAG-0577.ENHANCED.TSV
			Bacteroidota	DeepOcean4_290	Yes	0	Deep)cean	https://doi.org/10.1038/s42003-021-02112-2	99.46	MP-DEEP_MAG-0578.ENHANCED.TSV
			Bacteroidota	DeepOcean4_291	Yes	0	Deep)cean	https://doi.org/10.1038/s42003-021-02112-2	98.35	MP-DEEP_MAG-0580.ENHANCED.TSV
			Bacteroidota	DeepOcean4_294	Yes	1	Deep)cean	https://doi.org/10.1038/s42003-021-02112-2	87.94	MP-DEEP_MAG-0585.ENHANCED.TSV
			Gemmatimonadota	DeepOcean4_295	Yes	1	Deep)cean	https://doi.org/10.1038/s42003-021-02112-2	96.64	MP-DEEP_MAG-0586.ENHANCED.TSV
			Gemmatimonadota	DeepOcean4_297	Yes	2	Deep)cean	https://doi.org/10.1038/s42003-021-02112-2	95.54	MP-DEEP_MAG-0590.ENHANCED.TSV
			Bacteroidota	DeepOcean4_300	Yes	0	Deep)cean	https://doi.org/10.1038/s42003-021-02112-2	99.67	MP-DEEP_MAG-0593.ENHANCED.TSV
			Bacteroidota	DeepOcean4_304	Yes	0	Deep)cean	https://doi.org/10.1038/s42003-021-02112-2	98.88	MP-DEEP_MAG-0603.ENHANCED.TSV
			Bacteroidota	DeepOcean4_307	Yes	0	Deep)cean	https://doi.org/10.1038/s42003-021-02112-2	99.46	MP-DEEP_MAG-0606.ENHANCED.TSV
			Bacteroidota	DeepOcean4_309	Yes	0	Deep)cean	https://doi.org/10.1038/s42003-021-02112-2	95.5	MP-DEEP_MAG-0608.ENHANCED.TSV
			Marinisomatota	DeepOcean4_310	Yes	2	Deep)cean	https://doi.org/10.1038/s42003-021-02112-2	86.81	MP-DEEP_MAG-0609.ENHANCED.TSV
			Verrucomicrobiota	DeepOcean4_313	Yes	0	Deep)cean	https://doi.org/10.1038/s42003-021-02112-2	98.58	MP-DEEP_MAG-0612.ENHANCED.TSV
			Marinisomatota	DeepOcean4_317	Yes	1	Deep)cean	https://doi.org/10.1038/s42003-021-02112-2	87.91	MP-DEEP_MAG-0619.ENHANCED.TSV
			Proteobacteria	DeepOcean4_1	No	0	Deep)cean	https://doi.org/10.1038/s42003-021-02112-2	65.08	MP-DEEP_MAG-0002.ENHANCED.TSV
			Proteobacteria	DeepOcean4_2	No	0	Deep)cean	https://doi.org/10.1038/s42003-021-02112-2	76.19	MP-DEEP_MAG-0008.ENHANCED.TSV
			Proteobacteria	DeepOcean4_5	No	2	Deep)cean	https://doi.org/10.1038/s42003-021-02112-2	55.3	MP-DEEP_MAG-0015.ENHANCED.TSV
			Chloroflexota	DeepOcean4_6	No	0	Deep)cean	https://doi.org/10.1038/s42003-021-02112-2	72.98	MP-DEEP_MAG-0018.ENHANCED.TSV
			Proteobacteria	DeepOcean4_9	No	0	Deep)cean	https://doi.org/10.1038/s42003-021-02112-2	96.12	MP-DEEP_MAG-0021.ENHANCED.TSV
			Proteobacteria	DeepOcean4_12	No	0	Deep)cean	https://doi.org/10.1038/s42003-021-02112-2	97.78	MP-DEEP_MAG-0028.ENHANCED.TSV
			Proteobacteria	DeepOcean4_13	No	0	Deep)cean	https://doi.org/10.1038/s42003-021-02112-2	95.93	MP-DEEP_MAG-0029.ENHANCED.TSV
			Patescibacteria	DeepOcean4_14	No	2	Deep)cean	https://doi.org/10.1038/s42003-021-02112-2	64.25	MP-DEEP_MAG-0031.ENHANCED.TSV
			Proteobacteria	DeepOcean4_15	No	0	Deep)cean	https://doi.org/10.1038/s42003-021-02112-2	91.75	MP-DEEP_MAG-0035.ENHANCED.TSV
			Proteobacteria	DeepOcean4_19	No	0	Deep)cean	https://doi.org/10.1038/s42003-021-02112-2	52.33	MP-DEEP_MAG-0039.ENHANCED.TSV
			Proteobacteria	DeepOcean4_20	No	0	Deep)cean	https://doi.org/10.1038/s42003-021-02112-2	92.35	MP-DEEP_MAG-0040.ENHANCED.TSV
			Marinisomatota	DeepOcean4_21	No	2	Deep)cean	https://doi.org/10.1038/s42003-021-02112-2	57.23	MP-DEEP_MAG-0042.ENHANCED.TSV
			Acidobacteriota	DeepOcean4_22	No	0	Deep)cean	https://doi.org/10.1038/s42003-021-02112-2	90.99	MP-DEEP_MAG-0044.ENHANCED.TSV
			Proteobacteria	DeepOcean4_23	No	0	Deep)cean	https://doi.org/10.1038/s42003-021-02112-2	81.52	MP-DEEP_MAG-0045.ENHANCED.TSV
			Proteobacteria	DeepOcean4_24	No	0	Deep)cean	https://doi.org/10.1038/s42003-021-02112-2	86.74	MP-DEEP_MAG-0047.ENHANCED.TSV
			Marinisomatota	DeepOcean4_25	No	1	Deep)cean	https://doi.org/10.1038/s42003-021-02112-2	86.81	MP-DEEP_MAG-0048.ENHANCED.TSV
			Proteobacteria	DeepOcean4_26	No	1	Deep)cean	https://doi.org/10.1038/s42003-021-02112-2	84.33	MP-DEEP_MAG-0050.ENHANCED.TSV
			SAR324	DeepOcean4_27	No	0	Deep)cean	https://doi.org/10.1038/s42003-021-02112-2	91.26	MP-DEEP_MAG-0052.ENHANCED.TSV
			Bacteroidota	DeepOcean4_31	No	0	Deep)cean	https://doi.org/10.1038/s42003-021-02112-2	95.33	MP-DEEP_MAG-0060.ENHANCED.TSV
			Proteobacteria	DeepOcean4_32	No	0	Deep)cean	https://doi.org/10.1038/s42003-021-02112-2	85.41	MP-DEEP_MAG-0064.ENHANCED.TSV
			Proteobacteria	DeepOcean4_33	No	0	Deep)cean	https://doi.org/10.1038/s42003-021-02112-2	88.96	MP-DEEP_MAG-0067.ENHANCED.TSV
			Proteobacteria	DeepOcean4_35	No	0	Deep)cean	https://doi.org/10.1038/s42003-021-02112-2	98.64	MP-DEEP_MAG-0075.ENHANCED.TSV
			Proteobacteria	DeepOcean4_37	No	1	Deep)cean	https://doi.org/10.1038/s42003-021-02112-2	56.72	MP-DEEP_MAG-0078.ENHANCED.TSV
			Proteobacteria	DeepOcean4_38	No	0	Deep)cean	https://doi.org/10.1038/s42003-021-02112-2	97.78	MP-DEEP_MAG-0081.ENHANCED.TSV
			Proteobacteria	DeepOcean4_40	No	0	Deep)cean	https://doi.org/10.1038/s42003-021-02112-2	98.95	MP-DEEP_MAG-0084.ENHANCED.TSV
			Proteobacteria	DeepOcean4_42	No	0	Deep)cean	https://doi.org/10.1038/s42003-021-02112-2	98.71	MP-DEEP_MAG-0094.ENHANCED.TSV
			Proteobacteria	DeepOcean4_43	No	0	Deep)cean	https://doi.org/10.1038/s42003-021-02112-2	84.92	MP-DEEP_MAG-0095.ENHANCED.TSV
			Proteobacteria	DeepOcean4_44	No	0	Deep)cean	https://doi.org/10.1038/s42003-021-02112-2	82.83	MP-DEEP_MAG-0096.ENHANCED.TSV
			Proteobacteria	DeepOcean4_45	No	0	Deep)cean	https://doi.org/10.1038/s42003-021-02112-2	84.74	MP-DEEP_MAG-0098.ENHANCED.TSV
			Proteobacteria	DeepOcean4_46	No	1	Deep)cean	https://doi.org/10.1038/s42003-021-02112-2	89.16	MP-DEEP_MAG-0101.ENHANCED.TSV
			Bdellovibrionota	DeepOcean4_48	No	1	Deep)cean	https://doi.org/10.1038/s42003-021-02112-2	92.56	MP-DEEP_MAG-0103.ENHANCED.TSV
			Patescibacteria	DeepOcean4_49	No	3	Deep)cean	https://doi.org/10.1038/s42003-021-02112-2	51.29	MP-DEEP_MAG-0105.ENHANCED.TSV
			Myxococcota	DeepOcean4_51	No	0	Deep)cean	https://doi.org/10.1038/s42003-021-02112-2	68.77	MP-DEEP_MAG-0111.ENHANCED.TSV
			Thermoplasmatota	DeepOcean4_52	No	2	Deep)cean	https://doi.org/10.1038/s42003-021-02112-2	69.87	MP-DEEP_MAG-0112.ENHANCED.TSV
			Proteobacteria	DeepOcean4_53	No	0	Deep)cean	https://doi.org/10.1038/s42003-021-02112-2	95.99	MP-DEEP_MAG-0118.ENHANCED.TSV
			Proteobacteria	DeepOcean4_56	No	0	Deep)cean	https://doi.org/10.1038/s42003-021-02112-2	77.24	MP-DEEP_MAG-0126.ENHANCED.TSV
			Actinobacteriota	DeepOcean4_57	No	0	Deep)cean	https://doi.org/10.1038/s42003-021-02112-2	87.93	MP-DEEP_MAG-0127.ENHANCED.TSV
			Verrucomicrobiota	DeepOcean4_58	No	1	Deep)cean	https://doi.org/10.1038/s42003-021-02112-2	86.66	MP-DEEP_MAG-0128.ENHANCED.TSV
			Patescibacteria	DeepOcean4_59	No	2	Deep)cean	https://doi.org/10.1038/s42003-021-02112-2	61.05	MP-DEEP_MAG-0130.ENHANCED.TSV
			Proteobacteria	DeepOcean4_60	No	2	Deep)cean	https://doi.org/10.1038/s42003-021-02112-2	79.57	MP-DEEP_MAG-0131.ENHANCED.TSV
			Proteobacteria	DeepOcean4_62	No	0	Deep)cean	https://doi.org/10.1038/s42003-021-02112-2	95.26	MP-DEEP_MAG-0134.ENHANCED.TSV
			Proteobacteria	DeepOcean4_63	No	0	Deep)cean	https://doi.org/10.1038/s42003-021-02112-2	98.24	MP-DEEP_MAG-0137.ENHANCED.TSV
			Proteobacteria	DeepOcean4_64	No	0	Deep)cean	https://doi.org/10.1038/s42003-021-02112-2	98.99	MP-DEEP_MAG-0140.ENHANCED.TSV
			Actinobacteriota	DeepOcean4_66	No	0	Deep)cean	https://doi.org/10.1038/s42003-021-02112-2	86.53	MP-DEEP_MAG-0144.ENHANCED.TSV
			Chloroflexota	DeepOcean4_67	No	0	Deep)cean	https://doi.org/10.1038/s42003-021-02112-2	89.32	MP-DEEP_MAG-0146.ENHANCED.TSV
			Myxococcota	DeepOcean4_68	No	1	Deep)cean	https://doi.org/10.1038/s42003-021-02112-2	92.9	MP-DEEP_MAG-0149.ENHANCED.TSV
			Proteobacteria	DeepOcean4_69	No	1	Deep)cean	https://doi.org/10.1038/s42003-021-02112-2	59.74	MP-DEEP_MAG-0150.ENHANCED.TSV
			Proteobacteria	DeepOcean4_70	No	0	Deep)cean	https://doi.org/10.1038/s42003-021-02112-2	91.06	MP-DEEP_MAG-0152.ENHANCED.TSV
			Proteobacteria	DeepOcean4_71	No	0	Deep)cean	https://doi.org/10.1038/s42003-021-02112-2	98.6	MP-DEEP_MAG-0153.ENHANCED.TSV
			Proteobacteria	DeepOcean4_73	No	0	Deep)cean	https://doi.org/10.1038/s42003-021-02112-2	64.5	MP-DEEP_MAG-0156.ENHANCED.TSV
			Gemmatimonadota	DeepOcean4_74	No	1	Deep)cean	https://doi.org/10.1038/s42003-021-02112-2	97.74	MP-DEEP_MAG-0161.ENHANCED.TSV
			Chloroflexota	DeepOcean4_75	No	0	Deep)cean	https://doi.org/10.1038/s42003-021-02112-2	88.45	MP-DEEP_MAG-0162.ENHANCED.TSV
			Proteobacteria	DeepOcean4_77	No	0	Deep)cean	https://doi.org/10.1038/s42003-021-02112-2	99.57	MP-DEEP_MAG-0166.ENHANCED.TSV
			Proteobacteria	DeepOcean4_78	No	0	Deep)cean	https://doi.org/10.1038/s42003-021-02112-2	76.64	MP-DEEP_MAG-0167.ENHANCED.TSV
			Proteobacteria	DeepOcean4_79	No	0	Deep)cean	https://doi.org/10.1038/s42003-021-02112-2	84.5	MP-DEEP_MAG-0169.ENHANCED.TSV
			Proteobacteria	DeepOcean4_81	No	0	Deep)cean	https://doi.org/10.1038/s42003-021-02112-2	92.75	MP-DEEP_MAG-0175.ENHANCED.TSV
			Bdellovibrionota	DeepOcean4_84	No	0	Deep)cean	https://doi.org/10.1038/s42003-021-02112-2	88.99	MP-DEEP_MAG-0178.ENHANCED.TSV
			Proteobacteria	DeepOcean4_85	No	2	Deep)cean	https://doi.org/10.1038/s42003-021-02112-2	82.23	MP-DEEP_MAG-0181.ENHANCED.TSV
			Proteobacteria	DeepOcean4_86	No	0	Deep)cean	https://doi.org/10.1038/s42003-021-02112-2	88.7	MP-DEEP_MAG-0182.ENHANCED.TSV
			Proteobacteria	DeepOcean4_88	No	0	Deep)cean	https://doi.org/10.1038/s42003-021-02112-2	92.92	MP-DEEP_MAG-0184.ENHANCED.TSV
			Actinobacteriota	DeepOcean4_89	No	0	Deep)cean	https://doi.org/10.1038/s42003-021-02112-2	94.2	MP-DEEP_MAG-0185.ENHANCED.TSV
			Proteobacteria	DeepOcean4_90	No	0	Deep)cean	https://doi.org/10.1038/s42003-021-02112-2	95.38	MP-DEEP_MAG-0186.ENHANCED.TSV
			Actinobacteriota	DeepOcean4_91	No	0	Deep)cean	https://doi.org/10.1038/s42003-021-02112-2	69.17	MP-DEEP_MAG-0188.ENHANCED.TSV
			Patescibacteria	DeepOcean4_93	No	2	Deep)cean	https://doi.org/10.1038/s42003-021-02112-2	67.87	MP-DEEP_MAG-0192.ENHANCED.TSV
			Proteobacteria	DeepOcean4_94	No	0	Deep)cean	https://doi.org/10.1038/s42003-021-02112-2	72.41	MP-DEEP_MAG-0193.ENHANCED.TSV
			Proteobacteria	DeepOcean4_99	No	0	Deep)cean	https://doi.org/10.1038/s42003-021-02112-2	99.51	MP-DEEP_MAG-0202.ENHANCED.TSV
			Proteobacteria	DeepOcean4_103	No	0	Deep)cean	https://doi.org/10.1038/s42003-021-02112-2	92.09	MP-DEEP_MAG-0210.ENHANCED.TSV
			Proteobacteria	DeepOcean4_104	No	0	Deep)cean	https://doi.org/10.1038/s42003-021-02112-2	92.02	MP-DEEP_MAG-0212.ENHANCED.TSV
			Chloroflexota	DeepOcean4_108	No	1	Deep)cean	https://doi.org/10.1038/s42003-021-02112-2	95.71	MP-DEEP_MAG-0222.ENHANCED.TSV
			Proteobacteria	DeepOcean4_110	No	0	Deep)cean	https://doi.org/10.1038/s42003-021-02112-2	76.6	MP-DEEP_MAG-0226.ENHANCED.TSV
			Proteobacteria	DeepOcean4_111	No	0	Deep)cean	https://doi.org/10.1038/s42003-021-02112-2	98.28	MP-DEEP_MAG-0228.ENHANCED.TSV
			Actinobacteriota	DeepOcean4_112	No	0	Deep)cean	https://doi.org/10.1038/s42003-021-02112-2	87.61	MP-DEEP_MAG-0229.ENHANCED.TSV
			Proteobacteria	DeepOcean4_114	No	0	Deep)cean	https://doi.org/10.1038/s42003-021-02112-2	92.74	MP-DEEP_MAG-0233.ENHANCED.TSV
			Proteobacteria	DeepOcean4_116	No	0	Deep)cean	https://doi.org/10.1038/s42003-021-02112-2	95.78	MP-DEEP_MAG-0239.ENHANCED.TSV
			Actinobacteriota	DeepOcean4_118	No	0	Deep)cean	https://doi.org/10.1038/s42003-021-02112-2	86.88	MP-DEEP_MAG-0242.ENHANCED.TSV
			Proteobacteria	DeepOcean4_120	No	0	Deep)cean	https://doi.org/10.1038/s42003-021-02112-2	72.96	MP-DEEP_MAG-0250.ENHANCED.TSV
			Actinobacteriota	DeepOcean4_121	No	0	Deep)cean	https://doi.org/10.1038/s42003-021-02112-2	97.01	MP-DEEP_MAG-0251.ENHANCED.TSV
			Proteobacteria	DeepOcean4_123	No	0	Deep)cean	https://doi.org/10.1038/s42003-021-02112-2	85.2	MP-DEEP_MAG-0258.ENHANCED.TSV
			Proteobacteria	DeepOcean4_124	No	0	Deep)cean	https://doi.org/10.1038/s42003-021-02112-2	96.47	MP-DEEP_MAG-0262.ENHANCED.TSV
			Proteobacteria	DeepOcean4_125	No	0	Deep)cean	https://doi.org/10.1038/s42003-021-02112-2	96.14	MP-DEEP_MAG-0263.ENHANCED.TSV
			Chloroflexota	DeepOcean4_126	No	0	Deep)cean	https://doi.org/10.1038/s42003-021-02112-2	55.32	MP-DEEP_MAG-0265.ENHANCED.TSV
			Proteobacteria	DeepOcean4_127	No	0	Deep)cean	https://doi.org/10.1038/s42003-021-02112-2	89.05	MP-DEEP_MAG-0267.ENHANCED.TSV
			Actinobacteriota	DeepOcean4_128	No	0	Deep)cean	https://doi.org/10.1038/s42003-021-02112-2	99.47	MP-DEEP_MAG-0269.ENHANCED.TSV
			Proteobacteria	DeepOcean4_130	No	0	Deep)cean	https://doi.org/10.1038/s42003-021-02112-2	98.89	MP-DEEP_MAG-0274.ENHANCED.TSV
			Chloroflexota	DeepOcean4_131	No	0	Deep)cean	https://doi.org/10.1038/s42003-021-02112-2	91.59	MP-DEEP_MAG-0275.ENHANCED.TSV
			Proteobacteria	DeepOcean4_132	No	0	Deep)cean	https://doi.org/10.1038/s42003-021-02112-2	94.59	MP-DEEP_MAG-0280.ENHANCED.TSV
			Proteobacteria	DeepOcean4_133	No	2	Deep)cean	https://doi.org/10.1038/s42003-021-02112-2	88.84	MP-DEEP_MAG-0282.ENHANCED.TSV
			Bacteroidota	DeepOcean4_135	No	1	Deep)cean	https://doi.org/10.1038/s42003-021-02112-2	90.02	MP-DEEP_MAG-0284.ENHANCED.TSV
			Actinobacteriota	DeepOcean4_137	No	0	Deep)cean	https://doi.org/10.1038/s42003-021-02112-2	93.16	MP-DEEP_MAG-0286.ENHANCED.TSV
			Proteobacteria	DeepOcean4_138	No	0	Deep)cean	https://doi.org/10.1038/s42003-021-02112-2	62.93	MP-DEEP_MAG-0289.ENHANCED.TSV
			Proteobacteria	DeepOcean4_139	No	1	Deep)cean	https://doi.org/10.1038/s42003-021-02112-2	65.52	MP-DEEP_MAG-0290.ENHANCED.TSV
			Bacteroidota	DeepOcean4_140	No	0	Deep)cean	https://doi.org/10.1038/s42003-021-02112-2	92.88	MP-DEEP_MAG-0291.ENHANCED.TSV
			Chloroflexota	DeepOcean4_141	No	0	Deep)cean	https://doi.org/10.1038/s42003-021-02112-2	91.85	MP-DEEP_MAG-0293.ENHANCED.TSV
			Proteobacteria	DeepOcean4_143	No	0	Deep)cean	https://doi.org/10.1038/s42003-021-02112-2	87.19	MP-DEEP_MAG-0295.ENHANCED.TSV
			Proteobacteria	DeepOcean4_144	No	0	Deep)cean	https://doi.org/10.1038/s42003-021-02112-2	97.43	MP-DEEP_MAG-0296.ENHANCED.TSV
			Proteobacteria	DeepOcean4_145	No	0	Deep)cean	https://doi.org/10.1038/s42003-021-02112-2	68.97	MP-DEEP_MAG-0298.ENHANCED.TSV
			Proteobacteria	DeepOcean4_146	No	0	Deep)cean	https://doi.org/10.1038/s42003-021-02112-2	70.6	MP-DEEP_MAG-0300.ENHANCED.TSV
			Proteobacteria	DeepOcean4_147	No	0	Deep)cean	https://doi.org/10.1038/s42003-021-02112-2	99.31	MP-DEEP_MAG-0303.ENHANCED.TSV
			Proteobacteria	DeepOcean4_148	No	0	Deep)cean	https://doi.org/10.1038/s42003-021-02112-2	66.38	MP-DEEP_MAG-0304.ENHANCED.TSV
			Proteobacteria	DeepOcean4_149	No	0	Deep)cean	https://doi.org/10.1038/s42003-021-02112-2	97.38	MP-DEEP_MAG-0305.ENHANCED.TSV
			Chloroflexota	DeepOcean4_151	No	1	Deep)cean	https://doi.org/10.1038/s42003-021-02112-2	94.22	MP-DEEP_MAG-0309.ENHANCED.TSV
			Proteobacteria	DeepOcean4_152	No	0	Deep)cean	https://doi.org/10.1038/s42003-021-02112-2	88.23	MP-DEEP_MAG-0314.ENHANCED.TSV
			Proteobacteria	DeepOcean4_153	No	0	Deep)cean	https://doi.org/10.1038/s42003-021-02112-2	85.11	MP-DEEP_MAG-0315.ENHANCED.TSV
			Proteobacteria	DeepOcean4_154	No	0	Deep)cean	https://doi.org/10.1038/s42003-021-02112-2	85.66	MP-DEEP_MAG-0317.ENHANCED.TSV
			Proteobacteria	DeepOcean4_157	No	0	Deep)cean	https://doi.org/10.1038/s42003-021-02112-2	79.32	MP-DEEP_MAG-0320.ENHANCED.TSV
			Chloroflexota	DeepOcean4_159	No	0	Deep)cean	https://doi.org/10.1038/s42003-021-02112-2	96.2	MP-DEEP_MAG-0322.ENHANCED.TSV
			Proteobacteria	DeepOcean4_161	No	0	Deep)cean	https://doi.org/10.1038/s42003-021-02112-2	71.82	MP-DEEP_MAG-0325.ENHANCED.TSV
			Proteobacteria	DeepOcean4_162	No	0	Deep)cean	https://doi.org/10.1038/s42003-021-02112-2	89.26	MP-DEEP_MAG-0327.ENHANCED.TSV
			Bacteroidota	DeepOcean4_163	No	0	Deep)cean	https://doi.org/10.1038/s42003-021-02112-2	98.79	MP-DEEP_MAG-0328.ENHANCED.TSV
			Proteobacteria	DeepOcean4_164	No	0	Deep)cean	https://doi.org/10.1038/s42003-021-02112-2	55.39	MP-DEEP_MAG-0329.ENHANCED.TSV
			Proteobacteria	DeepOcean4_166	No	0	Deep)cean	https://doi.org/10.1038/s42003-021-02112-2	92.99	MP-DEEP_MAG-0334.ENHANCED.TSV
			Dadabacteria	DeepOcean4_168	No	1	Deep)cean	https://doi.org/10.1038/s42003-021-02112-2	82.59	MP-DEEP_MAG-0336.ENHANCED.TSV
			Proteobacteria	DeepOcean4_169	No	0	Deep)cean	https://doi.org/10.1038/s42003-021-02112-2	84.62	MP-DEEP_MAG-0338.ENHANCED.TSV
			Proteobacteria	DeepOcean4_172	No	0	Deep)cean	https://doi.org/10.1038/s42003-021-02112-2	70.7	MP-DEEP_MAG-0342.ENHANCED.TSV
			Proteobacteria	DeepOcean4_173	No	0	Deep)cean	https://doi.org/10.1038/s42003-021-02112-2	95.81	MP-DEEP_MAG-0343.ENHANCED.TSV
			Chloroflexota	DeepOcean4_174	No	0	Deep)cean	https://doi.org/10.1038/s42003-021-02112-2	92.74	MP-DEEP_MAG-0344.ENHANCED.TSV
			Proteobacteria	DeepOcean4_175	No	0	Deep)cean	https://doi.org/10.1038/s42003-021-02112-2	97.81	MP-DEEP_MAG-0345.ENHANCED.TSV
			Proteobacteria	DeepOcean4_176	No	0	Deep)cean	https://doi.org/10.1038/s42003-021-02112-2	96.73	MP-DEEP_MAG-0347.ENHANCED.TSV
			Proteobacteria	DeepOcean4_179	No	1	Deep)cean	https://doi.org/10.1038/s42003-021-02112-2	71.5	MP-DEEP_MAG-0353.ENHANCED.TSV
			Actinobacteriota	DeepOcean4_183	No	0	Deep)cean	https://doi.org/10.1038/s42003-021-02112-2	86.87	MP-DEEP_MAG-0358.ENHANCED.TSV
			Proteobacteria	DeepOcean4_184	No	0	Deep)cean	https://doi.org/10.1038/s42003-021-02112-2	80.17	MP-DEEP_MAG-0361.ENHANCED.TSV
			Proteobacteria	DeepOcean4_185	No	0	Deep)cean	https://doi.org/10.1038/s42003-021-02112-2	92.05	MP-DEEP_MAG-0362.ENHANCED.TSV
			Proteobacteria	DeepOcean4_187	No	0	Deep)cean	https://doi.org/10.1038/s42003-021-02112-2	99.57	MP-DEEP_MAG-0366.ENHANCED.TSV
			Proteobacteria	DeepOcean4_188	No	0	Deep)cean	https://doi.org/10.1038/s42003-021-02112-2	97.04	MP-DEEP_MAG-0367.ENHANCED.TSV
			Chloroflexota	DeepOcean4_191	No	0	Deep)cean	https://doi.org/10.1038/s42003-021-02112-2	82.21	MP-DEEP_MAG-0375.ENHANCED.TSV
			Proteobacteria	DeepOcean4_194	No	0	Deep)cean	https://doi.org/10.1038/s42003-021-02112-2	59.64	MP-DEEP_MAG-0380.ENHANCED.TSV
			Proteobacteria	DeepOcean4_196	No	0	Deep)cean	https://doi.org/10.1038/s42003-021-02112-2	98.91	MP-DEEP_MAG-0386.ENHANCED.TSV
			Chloroflexota	DeepOcean4_197	No	0	Deep)cean	https://doi.org/10.1038/s42003-021-02112-2	57.24	MP-DEEP_MAG-0387.ENHANCED.TSV
			Proteobacteria	DeepOcean4_198	No	0	Deep)cean	https://doi.org/10.1038/s42003-021-02112-2	85.44	MP-DEEP_MAG-0390.ENHANCED.TSV
			Chloroflexota	DeepOcean4_201	No	1	Deep)cean	https://doi.org/10.1038/s42003-021-02112-2	91.75	MP-DEEP_MAG-0399.ENHANCED.TSV
			SAR324	DeepOcean4_202	No	1	Deep)cean	https://doi.org/10.1038/s42003-021-02112-2	85.33	MP-DEEP_MAG-0400.ENHANCED.TSV
			Proteobacteria	DeepOcean4_205	No	1	Deep)cean	https://doi.org/10.1038/s42003-021-02112-2	78.66	MP-DEEP_MAG-0405.ENHANCED.TSV
			Chloroflexota	DeepOcean4_208	No	0	Deep)cean	https://doi.org/10.1038/s42003-021-02112-2	53.03	MP-DEEP_MAG-0419.ENHANCED.TSV
			Bacteroidota	DeepOcean4_209	No	0	Deep)cean	https://doi.org/10.1038/s42003-021-02112-2	99.01	MP-DEEP_MAG-0420.ENHANCED.TSV
			Myxococcota	DeepOcean4_210	No	0	Deep)cean	https://doi.org/10.1038/s42003-021-02112-2	95.48	MP-DEEP_MAG-0421.ENHANCED.TSV
			Proteobacteria	DeepOcean4_211	No	0	Deep)cean	https://doi.org/10.1038/s42003-021-02112-2	95.12	MP-DEEP_MAG-0422.ENHANCED.TSV
			Verrucomicrobiota	DeepOcean4_212	No	2	Deep)cean	https://doi.org/10.1038/s42003-021-02112-2	65.94	MP-DEEP_MAG-0427.ENHANCED.TSV
			Proteobacteria	DeepOcean4_213	No	0	Deep)cean	https://doi.org/10.1038/s42003-021-02112-2	91.66	MP-DEEP_MAG-0430.ENHANCED.TSV
			Proteobacteria	DeepOcean4_215	No	0	Deep)cean	https://doi.org/10.1038/s42003-021-02112-2	95.29	MP-DEEP_MAG-0435.ENHANCED.TSV
			Thermoplasmatota	DeepOcean4_216	No	2	Deep)cean	https://doi.org/10.1038/s42003-021-02112-2	71.47	MP-DEEP_MAG-0437.ENHANCED.TSV
			Bdellovibrionota	DeepOcean4_218	No	0	Deep)cean	https://doi.org/10.1038/s42003-021-02112-2	93.45	MP-DEEP_MAG-0439.ENHANCED.TSV
			Proteobacteria	DeepOcean4_219	No	1	Deep)cean	https://doi.org/10.1038/s42003-021-02112-2	96.87	MP-DEEP_MAG-0441.ENHANCED.TSV
			Patescibacteria	DeepOcean4_221	No	2	Deep)cean	https://doi.org/10.1038/s42003-021-02112-2	63.14	MP-DEEP_MAG-0449.ENHANCED.TSV
			Verrucomicrobiota_A	DeepOcean4_222	No	1	Deep)cean	https://doi.org/10.1038/s42003-021-02112-2	92.57	MP-DEEP_MAG-0452.ENHANCED.TSV
			SAR324	DeepOcean4_223	No	1	Deep)cean	https://doi.org/10.1038/s42003-021-02112-2	89.58	MP-DEEP_MAG-0455.ENHANCED.TSV
			Proteobacteria	DeepOcean4_224	No	0	Deep)cean	https://doi.org/10.1038/s42003-021-02112-2	94	MP-DEEP_MAG-0457.ENHANCED.TSV
			Proteobacteria	DeepOcean4_225	No	0	Deep)cean	https://doi.org/10.1038/s42003-021-02112-2	84.31	MP-DEEP_MAG-0459.ENHANCED.TSV
			Gemmatimonadota	DeepOcean4_226	No	1	Deep)cean	https://doi.org/10.1038/s42003-021-02112-2	96.7	MP-DEEP_MAG-0461.ENHANCED.TSV
			Proteobacteria	DeepOcean4_228	No	0	Deep)cean	https://doi.org/10.1038/s42003-021-02112-2	86.91	MP-DEEP_MAG-0466.ENHANCED.TSV
			Bacteroidota	DeepOcean4_229	No	0	Deep)cean	https://doi.org/10.1038/s42003-021-02112-2	99.34	MP-DEEP_MAG-0467.ENHANCED.TSV
			Proteobacteria	DeepOcean4_230	No	0	Deep)cean	https://doi.org/10.1038/s42003-021-02112-2	60.53	MP-DEEP_MAG-0469.ENHANCED.TSV
			Patescibacteria	DeepOcean4_231	No	2	Deep)cean	https://doi.org/10.1038/s42003-021-02112-2	63.14	MP-DEEP_MAG-0470.ENHANCED.TSV
			Proteobacteria	DeepOcean4_233	No	1	Deep)cean	https://doi.org/10.1038/s42003-021-02112-2	69.03	MP-DEEP_MAG-0472.ENHANCED.TSV
			Patescibacteria	DeepOcean4_235	No	2	Deep)cean	https://doi.org/10.1038/s42003-021-02112-2	80.3	MP-DEEP_MAG-0477.ENHANCED.TSV
			Actinobacteriota	DeepOcean4_237	No	0	Deep)cean	https://doi.org/10.1038/s42003-021-02112-2	92.73	MP-DEEP_MAG-0480.ENHANCED.TSV
			Proteobacteria	DeepOcean4_238	No	0	Deep)cean	https://doi.org/10.1038/s42003-021-02112-2	97.8	MP-DEEP_MAG-0483.ENHANCED.TSV
			Proteobacteria	DeepOcean4_239	No	0	Deep)cean	https://doi.org/10.1038/s42003-021-02112-2	93.79	MP-DEEP_MAG-0484.ENHANCED.TSV
			Proteobacteria	DeepOcean4_242	No	0	Deep)cean	https://doi.org/10.1038/s42003-021-02112-2	92.39	MP-DEEP_MAG-0489.ENHANCED.TSV
			Proteobacteria	DeepOcean4_247	No	0	Deep)cean	https://doi.org/10.1038/s42003-021-02112-2	93.35	MP-DEEP_MAG-0502.ENHANCED.TSV
			Proteobacteria	DeepOcean4_249	No	0	Deep)cean	https://doi.org/10.1038/s42003-021-02112-2	79.75	MP-DEEP_MAG-0505.ENHANCED.TSV
			Crenarchaeota	DeepOcean4_250	No	2	Deep)cean	https://doi.org/10.1038/s42003-021-02112-2	100	MP-DEEP_MAG-0507.ENHANCED.TSV
			Bacteroidota	DeepOcean4_251	No	0	Deep)cean	https://doi.org/10.1038/s42003-021-02112-2	65.52	MP-DEEP_MAG-0508.ENHANCED.TSV
			Proteobacteria	DeepOcean4_252	No	0	Deep)cean	https://doi.org/10.1038/s42003-021-02112-2	94.83	MP-DEEP_MAG-0509.ENHANCED.TSV
			Bacteroidota	DeepOcean4_253	No	1	Deep)cean	https://doi.org/10.1038/s42003-021-02112-2	75.98	MP-DEEP_MAG-0510.ENHANCED.TSV
			Proteobacteria	DeepOcean4_254	No	0	Deep)cean	https://doi.org/10.1038/s42003-021-02112-2	97.41	MP-DEEP_MAG-0511.ENHANCED.TSV
			Proteobacteria	DeepOcean4_255	No	0	Deep)cean	https://doi.org/10.1038/s42003-021-02112-2	97.75	MP-DEEP_MAG-0512.ENHANCED.TSV
			Proteobacteria	DeepOcean4_259	No	1	Deep)cean	https://doi.org/10.1038/s42003-021-02112-2	88.4	MP-DEEP_MAG-0523.ENHANCED.TSV
			Proteobacteria	DeepOcean4_262	No	0	Deep)cean	https://doi.org/10.1038/s42003-021-02112-2	99.46	MP-DEEP_MAG-0527.ENHANCED.TSV
			Proteobacteria	DeepOcean4_263	No	0	Deep)cean	https://doi.org/10.1038/s42003-021-02112-2	99.7	MP-DEEP_MAG-0528.ENHANCED.TSV
			Proteobacteria	DeepOcean4_264	No	0	Deep)cean	https://doi.org/10.1038/s42003-021-02112-2	98.38	MP-DEEP_MAG-0531.ENHANCED.TSV
			Proteobacteria	DeepOcean4_265	No	0	Deep)cean	https://doi.org/10.1038/s42003-021-02112-2	96.97	MP-DEEP_MAG-0533.ENHANCED.TSV
			Proteobacteria	DeepOcean4_267	No	0	Deep)cean	https://doi.org/10.1038/s42003-021-02112-2	91.46	MP-DEEP_MAG-0535.ENHANCED.TSV
			Proteobacteria	DeepOcean4_269	No	0	Deep)cean	https://doi.org/10.1038/s42003-021-02112-2	92.07	MP-DEEP_MAG-0542.ENHANCED.TSV
			Proteobacteria	DeepOcean4_270	No	0	Deep)cean	https://doi.org/10.1038/s42003-021-02112-2	94.46	MP-DEEP_MAG-0545.ENHANCED.TSV
			Proteobacteria	DeepOcean4_273	No	0	Deep)cean	https://doi.org/10.1038/s42003-021-02112-2	98.15	MP-DEEP_MAG-0553.ENHANCED.TSV
			Proteobacteria	DeepOcean4_274	No	0	Deep)cean	https://doi.org/10.1038/s42003-021-02112-2	67.05	MP-DEEP_MAG-0554.ENHANCED.TSV
			Bacteroidota	DeepOcean4_275	No	0	Deep)cean	https://doi.org/10.1038/s42003-021-02112-2	95.73	MP-DEEP_MAG-0555.ENHANCED.TSV
			Proteobacteria	DeepOcean4_276	No	0	Deep)cean	https://doi.org/10.1038/s42003-021-02112-2	76.57	MP-DEEP_MAG-0557.ENHANCED.TSV
			UBA8248	DeepOcean4_277	No	1	Deep)cean	https://doi.org/10.1038/s42003-021-02112-2	56.41	MP-DEEP_MAG-0559.ENHANCED.TSV
			Proteobacteria	DeepOcean4_278	No	0	Deep)cean	https://doi.org/10.1038/s42003-021-02112-2	91.09	MP-DEEP_MAG-0560.ENHANCED.TSV
			Proteobacteria	DeepOcean4_279	No	0	Deep)cean	https://doi.org/10.1038/s42003-021-02112-2	90.96	MP-DEEP_MAG-0562.ENHANCED.TSV
			Proteobacteria	DeepOcean4_280	No	0	Deep)cean	https://doi.org/10.1038/s42003-021-02112-2	93.74	MP-DEEP_MAG-0564.ENHANCED.TSV
			Proteobacteria	DeepOcean4_281	No	0	Deep)cean	https://doi.org/10.1038/s42003-021-02112-2	62.47	MP-DEEP_MAG-0566.ENHANCED.TSV
			Marinisomatota	DeepOcean4_282	No	3	Deep)cean	https://doi.org/10.1038/s42003-021-02112-2	57.48	MP-DEEP_MAG-0568.ENHANCED.TSV
			Proteobacteria	DeepOcean4_284	No	1	Deep)cean	https://doi.org/10.1038/s42003-021-02112-2	77.49	MP-DEEP_MAG-0570.ENHANCED.TSV
			Chloroflexota	DeepOcean4_285	No	1	Deep)cean	https://doi.org/10.1038/s42003-021-02112-2	91.75	MP-DEEP_MAG-0571.ENHANCED.TSV
			Proteobacteria	DeepOcean4_286	No	0	Deep)cean	https://doi.org/10.1038/s42003-021-02112-2	95.62	MP-DEEP_MAG-0572.ENHANCED.TSV
			Proteobacteria	DeepOcean4_292	No	0	Deep)cean	https://doi.org/10.1038/s42003-021-02112-2	68.03	MP-DEEP_MAG-0582.ENHANCED.TSV
			Bacteroidota	DeepOcean4_293	No	0	Deep)cean	https://doi.org/10.1038/s42003-021-02112-2	56.8	MP-DEEP_MAG-0584.ENHANCED.TSV
			Proteobacteria	DeepOcean4_296	No	0	Deep)cean	https://doi.org/10.1038/s42003-021-02112-2	67.47	MP-DEEP_MAG-0589.ENHANCED.TSV
			Proteobacteria	DeepOcean4_298	No	0	Deep)cean	https://doi.org/10.1038/s42003-021-02112-2	85.25	MP-DEEP_MAG-0591.ENHANCED.TSV
			Actinobacteriota	DeepOcean4_299	No	0	Deep)cean	https://doi.org/10.1038/s42003-021-02112-2	74.53	MP-DEEP_MAG-0592.ENHANCED.TSV
			Proteobacteria	DeepOcean4_301	No	0	Deep)cean	https://doi.org/10.1038/s42003-021-02112-2	84.15	MP-DEEP_MAG-0596.ENHANCED.TSV
			Proteobacteria	DeepOcean4_302	No	1	Deep)cean	https://doi.org/10.1038/s42003-021-02112-2	66.12	MP-DEEP_MAG-0598.ENHANCED.TSV
			Bacteroidota	DeepOcean4_303	No	1	Deep)cean	https://doi.org/10.1038/s42003-021-02112-2	87.63	MP-DEEP_MAG-0600.ENHANCED.TSV
			Verrucomicrobiota	DeepOcean4_305	No	3	Deep)cean	https://doi.org/10.1038/s42003-021-02112-2	69.97	MP-DEEP_MAG-0604.ENHANCED.TSV
			Crenarchaeota	DeepOcean4_306	No	2	Deep)cean	https://doi.org/10.1038/s42003-021-02112-2	95.07	MP-DEEP_MAG-0605.ENHANCED.TSV
			Proteobacteria	DeepOcean4_308	No	0	Deep)cean	https://doi.org/10.1038/s42003-021-02112-2	97.8	MP-DEEP_MAG-0607.ENHANCED.TSV
			Proteobacteria	DeepOcean4_311	No	0	Deep)cean	https://doi.org/10.1038/s42003-021-02112-2	57.36	MP-DEEP_MAG-0610.ENHANCED.TSV
			Proteobacteria	DeepOcean4_312	No	0	Deep)cean	https://doi.org/10.1038/s42003-021-02112-2	68.26	MP-DEEP_MAG-0611.ENHANCED.TSV
			Chloroflexota	DeepOcean4_314	No	0	Deep)cean	https://doi.org/10.1038/s42003-021-02112-2	96.7	MP-DEEP_MAG-0614.ENHANCED.TSV
			Halobacterota	DeepOcean4_315	No	3	Deep)cean	https://doi.org/10.1038/s42003-021-02112-2	88.4	MP-DEEP_MAG-0616.ENHANCED.TSV
			Proteobacteria	DeepOcean4_316	No	0	Deep)cean	https://doi.org/10.1038/s42003-021-02112-2	86.43	MP-DEEP_MAG-0617.ENHANCED.TSV

## Sheet: SupTable5
Putative Radiosensitive Species from the HMB
Species	Phyla	Location
Alcaligenes xylosoxydans xylosoxydans (Achromobacter xylosoxidans)	Proteobacteria	Gut
Alistipes shahii WAL 8301	Bacteroidetes	Gut
Bacteroides fragilis (strain ATCC 25285 / DSM 2151 / CCUG 4856 / JCM 11019 / NCTC 9343 / Onslow)	Bacteroidetes	Gut
Bacteroides stercoris	Bacteroidetes	Gut
Bacteroides thetaiotaomicron (strain ATCC 29148 / DSM 2079 / JCM 5827 / CCUG 10774 / NCTC 10582 / VPI-5482 / E50)	Bacteroidetes	Gut
Gordonibacter pamelaeae 7-10-1-b	Actinobacteria	Gut
Helicobacter pylori (strain ATCC 700392 / 26695) (Campylobacter pylori)	Proteobacteria	Gut
Klebsiella pneumoniae subsp. pneumoniae (strain HS11286)	Proteobacteria	Gut
Odoribacter splanchnicus (strain ATCC 29572 / DSM 20712 / CIP 104287 / JCM 15291 / NCTC 10825 / 1651/6) (Bacteroides splanchnicus)	Bacteroidetes	Gut
Parabacteroides merdae ATCC 43184	Bacteroidetes	Gut
Prevotella copri DSM 18205	Bacteroidetes	Gut
Neisseria cinerea	Proteobacteria	Skin
Neisseria flavescens NRL30031/H210	Proteobacteria	Skin
Pseudomonas aeruginosa (strain ATCC 15692 / DSM 22644 / CIP 104116 / JCM 14847 / LMG 12228 / 1C / PRS 101 / PAO1)	Proteobacteria	Skin
Veillonella parvula (strain ATCC 10790 / DSM 2008 / CCUG 5123 / JCM 12972 / NCTC 11810 / Te3) (Veillonella alcalescens)	Firmicutes	Skin
Campylobacter gracilis RM3268	Proteobacteria	Oral
Capnocytophaga granulosa	Bacteroidetes	Oral
Capnocytophaga granulosa (strain ATCC 51502 / DSM 11449 / JCM 8566 / LMG 16022 / NCTC 12948 / B0611)	Bacteroidetes	Oral
Cryptobacterium curtum (strain ATCC 700683 / DSM 15641 / CCUG 43107 / 12-3)	Actinobacteria	Oral
Eikenella corrodens CC92I	Proteobacteria	Oral
Prevotella denticola	Bacteroidetes	Oral
Prevotella nigrescens ATCC 33563	Bacteroidetes	Oral
Tannerella forsythia (strain ATCC 43037 / JCM 10827 / CCUG 21028 A / KCTC 5666 / FDC 338) (Bacteroides forsythus)	Bacteroidetes	Oral
Veillonella parvula ATCC 17745	Firmicutes	Oral
Alistipes putredinis CAG:67	Bacteroidetes	NIH_ATCC
Bacteroides caccae	Bacteroidetes	NIH_ATCC
Bacteroides ovatus (strain ATCC 8483 / DSM 1896 / JCM 5824 / BCRC 10623 / CCUG 4943 / NCTC 11153)	Bacteroidetes	NIH_ATCC
Bacteroides stercoris	Bacteroidetes	NIH_ATCC
Bacteroides uniformis	Bacteroidetes	NIH_ATCC
Capnocytophaga sputigena	Bacteroidetes	NIH_ATCC
Eikenella corrodens	Pseudomonadota	NIH_ATCC
Eubacterium siraeum CAG:80	Bacillota	NIH_ATCC
Helicobacter canadensis MIT 98-5491	Pseudomonadota	NIH_ATCC
Parabacteroides merdae ATCC 43184	Bacteroidetes	NIH_ATCC
